# Supplementary material for: (2-Decan­amido­eth­yl)dimethyl­amine N-oxide
Source: Acta Crystallogr Sect E Struct Rep Online. 2010 Jun 23;66(Pt 7):o1731. doi: 10.1107/S1600536810022270 (PMC3006747; doi:10.1107/S1600536810022270)
Supplement: Supplementary file 1 [file e-66-o1731-sup1.cif]

##############################################################################
###                                                                        ###
###        Electronic paper (Acta Crystallographica Section E)             ###
###                                                                        ###
##############################################################################
#                                                                            #
# This CIF contains the data in a paper accepted for publication in Acta     #
# Crystallographica Section E. It conforms to the requirements of Notes      #
# for Authors for Section E, and has been peer reviewed under the auspices   #
# of the IUCr Commission on Journals.                                        #
#                                                                            #
# Full details of the Crystallographic Information File format               #
# are given in the paper "The Crystallographic Information File (CIF):       #
# a New Standard Archive File for Crystallography" by S. R. Hall, F. H.      #
# Allen and I. D. Brown [Acta Cryst. (1991), A47, 655-685].                  #
#                                                                            #
# The current version of the core CIF dictionary is obtainable from          #
# ftp://ftp.iucr.org/pub/cif_core.dic. The current version number is 2.4.    #
#                                                                            #
# Software is freely available for graphical display of the structure(s) in  #
# this CIF.  For information consult the CIF home page http://www.iucr.org/  #
# cif/home.html                                                              #
#                                                                            #
# This file may be used for bona fide research purposes within the           #
# scientific community so long as proper attribution is given to the journal # 
# article from which it was obtained.                                        #
#                                                                            #
##############################################################################
                                             
data_I
_audit_creation_method     SHELXL-97
_chemical_name_systematic
;
(2-Decanamidoethyl)dimethylamine <i>N</i>-oxide
;
_chemical_name_common     ?
_chemical_formula_moiety     'C14 H30 N2 O2'
_chemical_formula_sum     'C14 H30 N2 O2'
_chemical_formula_iupac     'C14 H30 N2 O2'
_chemical_formula_weight     258.40
_chemical_melting_point     ?
_symmetry_cell_setting     triclinic
_symmetry_space_group_name_H-M     'P -1'
_symmetry_space_group_name_Hall     '-P 1'
loop_
    _symmetry_equiv_pos_site_id
    _symmetry_equiv_pos_as_xyz
    1 x,y,z
    2 -x,-y,-z
_cell_length_a     5.378(2)
_cell_length_b     8.113(4)
_cell_length_c     17.801(5)
_cell_angle_alpha     79.55(4)
_cell_angle_beta     86.38(3)
_cell_angle_gamma     86.36(4)
_cell_volume     761.2(5)
_cell_formula_units_Z     2
_cell_measurement_reflns_used     9030
_cell_measurement_theta_min     3
_cell_measurement_theta_max     36
_cell_measurement_temperature     100(2)
_exptl_crystal_description     block
_exptl_crystal_colour     colorless
_exptl_crystal_size_max     0.231
_exptl_crystal_size_mid     0.192
_exptl_crystal_size_min     0.083
_exptl_crystal_density_diffrn     1.127
_exptl_crystal_density_meas     ?
_exptl_crystal_density_method     'not measured'
_exptl_crystal_F_000     288
_exptl_absorpt_coefficient_mu     0.075
_exptl_absorpt_correction_type     none
_exptl_absorpt_process_details     ?
_exptl_absorpt_correction_T_min     ?
_exptl_absorpt_correction_T_max     ?
_exptl_special_details
;
;
_diffrn_ambient_temperature     100(2)
_diffrn_radiation_type     MoK\a
_diffrn_radiation_wavelength     0.71073
_diffrn_radiation_source     'fine-focus sealed tube'
_diffrn_radiation_monochromator     graphite
_diffrn_measurement_device_type
                       'Oxford Diffraction Xcalibur Sapphire2 (large Be window)'
_diffrn_measurement_method     '\w scans'
_diffrn_detector_area_resol_mean     ?
_diffrn_reflns_number     10305
_diffrn_reflns_av_R_equivalents     0.0179
_diffrn_reflns_av_sigmaI/netI     0.0146
_diffrn_reflns_theta_min     2.99
_diffrn_reflns_theta_max     26.50
_diffrn_reflns_theta_full     26.50
_diffrn_measured_fraction_theta_max     0.998
_diffrn_measured_fraction_theta_full     0.998
_diffrn_reflns_limit_h_min     -6
_diffrn_reflns_limit_h_max     6
_diffrn_reflns_limit_k_min     -8
_diffrn_reflns_limit_k_max     10
_diffrn_reflns_limit_l_min     -22
_diffrn_reflns_limit_l_max     22
_diffrn_standards_number     0
_diffrn_standards_interval_count     0
_diffrn_standards_interval_time     0
_diffrn_standards_decay_%     0
_refine_special_details
;
Refinement of <i>F</i>^2^ against ALL reflections. The weighted <i>R</i>-factor
<i>wR</i> and goodness of fit <i>S</i> are based on <i>F</i>^2^, conventional
<i>R</i>-factors <i>R</i> are based on <i>F</i>, with <i>F</i> set to zero for
negative <i>F</i>^2^. The threshold expression of <i>F</i>^2^ >
\s(<i>F</i>^2^) is used only for calculating <i>R</i>-factors(gt) <i>etc</i>.
and is not relevant to the choice of reflections for refinement.
<i>R</i>-factors based on <i>F</i>^2^ are statistically about twice as large
as those based on <i>F</i>, and <i>R</i>- factors based on ALL data will be
even larger.
;
_reflns_number_total     3149
_reflns_number_gt     2746
_reflns_threshold_expression     I>2\s(I)
_refine_ls_structure_factor_coef     Fsqd
_refine_ls_matrix_type     full
_refine_ls_R_factor_all     0.0381
_refine_ls_R_factor_gt     0.0332
_refine_ls_wR_factor_gt     0.0915
_refine_ls_wR_factor_ref     0.0935
_refine_ls_goodness_of_fit_ref     1.056
_refine_ls_restrained_S_all     1.056
_refine_ls_number_reflns     3149
_refine_ls_number_parameters     169
_refine_ls_number_restraints     0
_refine_ls_hydrogen_treatment     mixed
_refine_ls_weighting_scheme     calc
_refine_ls_weighting_details
         'calc w=1/[\s^2^(Fo^2^)+(0.0535P)^2^+0.1328P] where P=(Fo^2^+2Fc^2^)/3'
_atom_sites_solution_hydrogens     geom
_atom_sites_solution_primary     direct
_atom_sites_solution_secondary     difmap
_refine_ls_shift/su_max     0.001
_refine_ls_shift/su_mean     0.000
_refine_diff_density_max     0.332
_refine_diff_density_min     -0.155
_refine_ls_extinction_method     none
_refine_ls_extinction_coef     ?
loop_
    _atom_type_symbol
    _atom_type_description
    _atom_type_scat_dispersion_real
    _atom_type_scat_dispersion_imag
    _atom_type_scat_source
    'C' 'C' 0.0033 0.0016
                         'International Tables Vol C Tables 4.2.6.8 and 6.1.1.4'
    'H' 'H' 0.0000 0.0000
                         'International Tables Vol C Tables 4.2.6.8 and 6.1.1.4'
    'N' 'N' 0.0061 0.0033
                         'International Tables Vol C Tables 4.2.6.8 and 6.1.1.4'
    'O' 'O' 0.0106 0.0060
                         'International Tables Vol C Tables 4.2.6.8 and 6.1.1.4'
_computing_data_collection
;
CrysAlis CCD (Oxford Diffraction, 2007)
;
_computing_cell_refinement
;
CrysAlis RED (Oxford Diffraction, 2007)
;
_computing_data_reduction
;
CrysAlis RED (Oxford Diffraction, 2007)
;
_computing_structure_solution     'SHELXTL (Sheldrick, 2008)'
_computing_structure_refinement     'SHELXTL (Sheldrick, 2008)'
_computing_molecular_graphics     'SHELXTL (Sheldrick, 2008)'
_computing_publication_material     'SHELXTL (Sheldrick, 2008)'
loop_
    _atom_site_type_symbol
    _atom_site_label
    _atom_site_fract_x
    _atom_site_fract_y
    _atom_site_fract_z
    _atom_site_U_iso_or_equiv
    _atom_site_adp_type
    _atom_site_calc_flag
    _atom_site_refinement_flags
    _atom_site_occupancy
    _atom_site_disorder_assembly
    _atom_site_disorder_group
    O O1 -0.14655(12) 0.29531(8) 0.63607(4) 0.01841(17) Uani d . 1 . .
    O O2 0.61547(12) 0.19768(8) 0.42458(4) 0.01908(17) Uani d . 1 . .
    N N1 -0.00050(14) 0.15787(9) 0.61997(4) 0.01399(18) Uani d . 1 . .
    N N2 0.31670(14) 0.39834(10) 0.44253(4) 0.01548(18) Uani d . 1 . .
    C C1 0.11161(17) 0.19110(11) 0.53929(5) 0.0149(2) Uani d . 1 . .
    H H1A -0.0245 0.2133 0.5033 0.018 Uiso calc R 1 . .
    H H1B 0.2102 0.0895 0.5291 0.018 Uiso calc R 1 . .
    C C2 0.27914(17) 0.33925(11) 0.52434(5) 0.01533(19) Uani d . 1 . .
    H H2A 0.2015 0.4313 0.5490 0.018 Uiso calc R 1 . .
    H H2B 0.4422 0.3047 0.5468 0.018 Uiso calc R 1 . .
    C C3 0.48478(16) 0.32380(11) 0.39906(5) 0.01460(19) Uani d . 1 . .
    C C4 0.49927(17) 0.40400(12) 0.31534(5) 0.0169(2) Uani d . 1 . .
    H H4A 0.4090 0.5154 0.3094 0.020 Uiso calc R 1 . .
    H H4B 0.4129 0.3340 0.2861 0.020 Uiso calc R 1 . .
    C C5 0.76504(17) 0.42604(12) 0.28085(5) 0.0175(2) Uani d . 1 . .
    H H5A 0.8587 0.4857 0.3128 0.021 Uiso calc R 1 . .
    H H5B 0.8504 0.3144 0.2805 0.021 Uiso calc R 1 . .
    C C6 0.76453(18) 0.52507(12) 0.19949(5) 0.0187(2) Uani d . 1 . .
    H H6A 0.6695 0.6335 0.2000 0.022 Uiso calc R 1 . .
    H H6B 0.6765 0.4620 0.1675 0.022 Uiso calc R 1 . .
    C C7 1.02383(18) 0.55974(13) 0.16275(6) 0.0210(2) Uani d . 1 . .
    H H7A 1.1189 0.4515 0.1617 0.025 Uiso calc R 1 . .
    H H7B 1.1125 0.6227 0.1946 0.025 Uiso calc R 1 . .
    C C8 1.01841(18) 0.65973(13) 0.08150(5) 0.0217(2) Uani d . 1 . .
    H H8A 0.9321 0.5957 0.0496 0.026 Uiso calc R 1 . .
    H H8B 0.9202 0.7668 0.0825 0.026 Uiso calc R 1 . .
    C C9 1.27600(19) 0.69820(13) 0.04450(6) 0.0218(2) Uani d . 1 . .
    H H9A 1.3607 0.7643 0.0759 0.026 Uiso calc R 1 . .
    H H9B 1.3753 0.5911 0.0446 0.026 Uiso calc R 1 . .
    C C10 1.27329(19) 0.79467(13) -0.03721(6) 0.0218(2) Uani d . 1 . .
    H H10A 1.1736 0.9017 -0.0377 0.026 Uiso calc R 1 . .
    H H10B 1.1907 0.7284 -0.0690 0.026 Uiso calc R 1 . .
    C C11 1.5337(2) 0.83259(13) -0.07251(6) 0.0246(2) Uani d . 1 . .
    H H11A 1.6154 0.8998 -0.0409 0.030 Uiso calc R 1 . .
    H H11B 1.6338 0.7256 -0.0714 0.030 Uiso calc R 1 . .
    C C12 1.5335(2) 0.92734(15) -0.15446(6) 0.0327(3) Uani d . 1 . .
    H H12A 1.7055 0.9478 -0.1738 0.049 Uiso calc R 1 . .
    H H12B 1.4383 1.0348 -0.1559 0.049 Uiso calc R 1 . .
    H H12C 1.4566 0.8605 -0.1865 0.049 Uiso calc R 1 . .
    C C13 0.19656(17) 0.11555(12) 0.67652(5) 0.0181(2) Uani d . 1 . .
    H H13A 0.1186 0.0964 0.7284 0.027 Uiso calc R 1 . .
    H H13B 0.3077 0.2087 0.6709 0.027 Uiso calc R 1 . .
    H H13C 0.2931 0.0138 0.6675 0.027 Uiso calc R 1 . .
    C C14 -0.15989(17) 0.01185(11) 0.62702(5) 0.0180(2) Uani d . 1 . .
    H H14A -0.2401 -0.0103 0.6786 0.027 Uiso calc R 1 . .
    H H14B -0.0565 -0.0872 0.6179 0.027 Uiso calc R 1 . .
    H H14C -0.2881 0.0369 0.5892 0.027 Uiso calc R 1 . .
    H H2 0.246(2) 0.4950(17) 0.4221(7) 0.027(3) Uiso d . 1 . .
loop_
    _atom_site_aniso_label
    _atom_site_aniso_U_11
    _atom_site_aniso_U_22
    _atom_site_aniso_U_33
    _atom_site_aniso_U_12
    _atom_site_aniso_U_13
    _atom_site_aniso_U_23
    O1 0.0201(3) 0.0152(3) 0.0181(3) 0.0071(3) 0.0033(3) -0.0022(3)
    O2 0.0176(3) 0.0169(3) 0.0207(4) 0.0037(3) 0.0009(3) -0.0003(3)
    N1 0.0136(4) 0.0137(4) 0.0135(4) 0.0021(3) 0.0010(3) -0.0008(3)
    N2 0.0151(4) 0.0140(4) 0.0154(4) 0.0010(3) 0.0015(3) 0.0013(3)
    C1 0.0156(4) 0.0163(4) 0.0119(4) -0.0004(3) 0.0012(3) -0.0013(3)
    C2 0.0149(4) 0.0163(4) 0.0139(4) -0.0006(3) 0.0010(3) -0.0007(3)
    C3 0.0124(4) 0.0136(4) 0.0174(4) -0.0024(3) 0.0002(3) -0.0017(3)
    C4 0.0153(4) 0.0182(5) 0.0160(5) 0.0009(3) 0.0010(3) -0.0015(3)
    C5 0.0158(4) 0.0186(5) 0.0163(5) 0.0011(3) 0.0026(3) -0.0002(4)
    C6 0.0180(5) 0.0206(5) 0.0159(5) -0.0002(4) 0.0019(4) -0.0005(4)
    C7 0.0189(5) 0.0248(5) 0.0170(5) -0.0003(4) 0.0024(4) 0.0012(4)
    C8 0.0209(5) 0.0260(5) 0.0161(5) -0.0018(4) 0.0018(4) 0.0013(4)
    C9 0.0217(5) 0.0244(5) 0.0171(5) -0.0020(4) 0.0021(4) 0.0012(4)
    C10 0.0239(5) 0.0236(5) 0.0165(5) -0.0029(4) 0.0015(4) 0.0001(4)
    C11 0.0267(5) 0.0266(5) 0.0183(5) -0.0032(4) 0.0038(4) 0.0007(4)
    C12 0.0408(7) 0.0354(6) 0.0193(5) -0.0086(5) 0.0057(5) 0.0016(4)
    C13 0.0177(4) 0.0208(5) 0.0145(4) 0.0018(4) -0.0030(3) 0.0001(4)
    C14 0.0157(4) 0.0168(5) 0.0201(5) -0.0021(3) 0.0027(4) -0.0008(4)
_geom_special_details
;
All e.s.d.'s (except the e.s.d. in the dihedral angle between two l.s. planes)
are estimated using the full covariance matrix. The cell e.s.d.'s are taken
into account individually in the estimation of e.s.d.'s in distances, angles
and torsion angles; correlations between e.s.d.'s in cell parameters are only
used when they are defined by crystal symmetry. An approximate (isotropic)
treatment of cell e.s.d.'s is used for estimating e.s.d.'s involving l.s.
planes.
;
loop_
    _geom_bond_atom_site_label_1
    _geom_bond_atom_site_label_2
    _geom_bond_site_symmetry_2
    _geom_bond_distance
    _geom_bond_publ_flag
    O1 N1 . 1.385(2) yes
    O2 C3 . 1.237(2) yes
    N1 C1 . 1.506(2) yes
    N1 C13 . 1.489(2) yes
    N1 C14 . 1.489(2) yes
    N2 C2 . 1.454(2) yes
    N2 C3 . 1.340(2) yes
    N2 H2 . 0.87(2) no
    C1 C2 . 1.523(2) no
    C3 C4 . 1.514(2) no
    C4 C5 . 1.528(2) no
    C5 C6 . 1.523(2) no
    C6 C7 . 1.524(2) no
    C7 C8 . 1.525(2) no
    C8 C9 . 1.522(2) no
    C9 C10 . 1.522(2) no
    C10 C11 . 1.524(2) no
    C11 C12 . 1.520(2) no
    C1 H1A . 0.9900 no
    C1 H1B . 0.9900 no
    C2 H2A . 0.9900 no
    C2 H2B . 0.9900 no
    C4 H4A . 0.9900 no
    C4 H4B . 0.9900 no
    C5 H5A . 0.9900 no
    C5 H5B . 0.9900 no
    C6 H6A . 0.9900 no
    C6 H6B . 0.9900 no
    C7 H7A . 0.9900 no
    C7 H7B . 0.9900 no
    C8 H8A . 0.9900 no
    C8 H8B . 0.9900 no
    C9 H9A . 0.9900 no
    C9 H9B . 0.9900 no
    C10 H10A . 0.9900 no
    C10 H10B . 0.9900 no
    C11 H11A . 0.9900 no
    C11 H11B . 0.9900 no
    C12 H12A . 0.9800 no
    C12 H12B . 0.9800 no
    C12 H12C . 0.9800 no
    C13 H13A . 0.9800 no
    C13 H13B . 0.9800 no
    C13 H13C . 0.9800 no
    C14 H14A . 0.9800 no
    C14 H14B . 0.9800 no
    C14 H14C . 0.9800 no
loop_
    _geom_angle_atom_site_label_1
    _geom_angle_atom_site_label_2
    _geom_angle_atom_site_label_3
    _geom_angle_site_symmetry_1
    _geom_angle_site_symmetry_3
    _geom_angle
    _geom_angle_publ_flag
    O1 N1 C1 . . 111.04(7) yes
    O1 N1 C13 . . 109.25(7) yes
    O1 N1 C14 . . 108.99(7) yes
    C1 N1 C13 . . 111.29(7) yes
    C1 N1 C14 . . 107.63(7) yes
    C13 N1 C14 . . 108.58(8) yes
    C2 N2 C3 . . 122.22(8) yes
    C3 N2 H2 . . 117.9(8) no
    C2 N2 H2 . . 119.1(8) no
    N1 C1 C2 . . 112.89(8) yes
    N2 C2 C1 . . 110.07(8) yes
    O2 C3 N2 . . 123.01(9) yes
    O2 C3 C4 . . 122.25(9) yes
    N2 C3 C4 . . 114.73(8) yes
    C3 C4 C5 . . 114.08(8) no
    C4 C5 C6 . . 110.99(8) no
    C5 C6 C7 . . 113.98(8) no
    C6 C7 C8 . . 112.97(8) no
    C7 C8 C9 . . 113.64(8) no
    C8 C9 C10 . . 114.14(9) no
    C9 C10 C11 . . 112.91(8) no
    C10 C11 C12 . . 113.41(9) no
    N1 C1 H1A . . 109.00 no
    N1 C1 H1B . . 109.00 no
    C2 C1 H1A . . 109.00 no
    C2 C1 H1B . . 109.00 no
    H1A C1 H1B . . 108.00 no
    N2 C2 H2A . . 110.00 no
    N2 C2 H2B . . 110.00 no
    C1 C2 H2A . . 110.00 no
    C1 C2 H2B . . 110.00 no
    H2A C2 H2B . . 108.00 no
    C3 C4 H4A . . 109.00 no
    C3 C4 H4B . . 109.00 no
    C5 C4 H4A . . 109.00 no
    C5 C4 H4B . . 109.00 no
    H4A C4 H4B . . 108.00 no
    C4 C5 H5A . . 109.00 no
    C4 C5 H5B . . 109.00 no
    C6 C5 H5A . . 109.00 no
    C6 C5 H5B . . 109.00 no
    H5A C5 H5B . . 108.00 no
    C5 C6 H6A . . 109.00 no
    C5 C6 H6B . . 109.00 no
    C7 C6 H6A . . 109.00 no
    C7 C6 H6B . . 109.00 no
    H6A C6 H6B . . 108.00 no
    C6 C7 H7A . . 109.00 no
    C6 C7 H7B . . 109.00 no
    C8 C7 H7A . . 109.00 no
    C8 C7 H7B . . 109.00 no
    H7A C7 H7B . . 108.00 no
    C7 C8 H8A . . 109.00 no
    C7 C8 H8B . . 109.00 no
    C9 C8 H8A . . 109.00 no
    C9 C8 H8B . . 109.00 no
    H8A C8 H8B . . 108.00 no
    C8 C9 H9A . . 109.00 no
    C8 C9 H9B . . 109.00 no
    C10 C9 H9A . . 109.00 no
    C10 C9 H9B . . 109.00 no
    H9A C9 H9B . . 108.00 no
    C9 C10 H10A . . 109.00 no
    C9 C10 H10B . . 109.00 no
    C11 C10 H10A . . 109.00 no
    C11 C10 H10B . . 109.00 no
    H10A C10 H10B . . 108.00 no
    C10 C11 H11A . . 109.00 no
    C10 C11 H11B . . 109.00 no
    C12 C11 H11A . . 109.00 no
    C12 C11 H11B . . 109.00 no
    H11A C11 H11B . . 108.00 no
    C11 C12 H12A . . 109.00 no
    C11 C12 H12B . . 109.00 no
    C11 C12 H12C . . 109.00 no
    H12A C12 H12B . . 110.00 no
    H12A C12 H12C . . 109.00 no
    H12B C12 H12C . . 109.00 no
    N1 C13 H13A . . 109.00 no
    N1 C13 H13B . . 109.00 no
    N1 C13 H13C . . 110.00 no
    H13A C13 H13B . . 109.00 no
    H13A C13 H13C . . 109.00 no
    H13B C13 H13C . . 109.00 no
    N1 C14 H14A . . 109.00 no
    N1 C14 H14B . . 109.00 no
    N1 C14 H14C . . 109.00 no
    H14A C14 H14B . . 110.00 no
    H14A C14 H14C . . 109.00 no
    H14B C14 H14C . . 109.00 no
loop_
    _geom_torsion_atom_site_label_1
    _geom_torsion_atom_site_label_2
    _geom_torsion_atom_site_label_3
    _geom_torsion_atom_site_label_4
    _geom_torsion_site_symmetry_1
    _geom_torsion_site_symmetry_2
    _geom_torsion_site_symmetry_3
    _geom_torsion_site_symmetry_4
    _geom_torsion
    _geom_torsion_publ_flag
    O1 N1 C1 C2 . . . . 60.52(9) no
    C13 N1 C1 C2 . . . . -61.41(9) no
    C14 N1 C1 C2 . . . . 179.74(8) no
    C3 N2 C2 C1 . . . . -81.38(10) no
    C2 N2 C3 O2 . . . . 1.92(13) no
    C2 N2 C3 C4 . . . . -179.36(8) no
    N1 C1 C2 N2 . . . . -161.95(8) no
    O2 C3 C4 C5 . . . . -46.08(12) no
    N2 C3 C4 C5 . . . . 135.19(9) no
    C3 C4 C5 C6 . . . . -173.49(8) no
    C4 C5 C6 C7 . . . . 177.04(8) no
    C5 C6 C7 C8 . . . . -179.74(9) no
    C6 C7 C8 C9 . . . . 178.94(9) no
    C7 C8 C9 C10 . . . . 178.76(9) no
    C8 C9 C10 C11 . . . . 179.52(9) no
    C9 C10 C11 C12 . . . . 179.38(9) no
loop_
    _geom_hbond_atom_site_label_D
    _geom_hbond_atom_site_label_H
    _geom_hbond_atom_site_label_A
    _geom_hbond_site_symmetry_A
    _geom_hbond_distance_DH
    _geom_hbond_distance_HA
    _geom_hbond_distance_DA
    _geom_hbond_angle_DHA
    _geom_hbond_publ_flag
    N2 H2 O1 2_566 0.87(2) 1.89(2) 2.753(2) 168.9(2) yes
    C1 H1A O2 1_455 0.9900 2.4800 3.453(2) 166.00 yes
    C1 H1B O2 2_656 0.9900 2.4700 3.363(2) 150.00 yes
    C4 H4A O1 2_566 0.9900 2.3200 3.204(2) 148.00 yes
    C13 H13C O2 2_656 0.9800 2.5800 3.438(2) 146.00 yes
    C14 H14B O2 2_656 0.9800 2.6000 3.449(2) 145.00 yes
data_global
_journal_date_recd_electronic     2010-05-20
_journal_date_accepted     2010-06-10
_journal_name_full     'Acta Crystallographica, Section E'
_journal_year     2010
_journal_volume     66
_journal_issue      7
_journal_page_first     o1731
_journal_page_last     o1731
_journal_paper_category     QO
_journal_coeditor_code     DS2034
_publ_contact_author_name     'Lewi\'nska Agnieszka'
_publ_contact_author_address
;
Faculty of Chemistry,
Wroc\/law University of Wroc\/law
ul. Joliot-Curie14,
50-157 Wroc\/law,
Poland
;
_publ_contact_author_email
;
lewinska@eto.wchuwr.pl
;
_publ_contact_author_fax     '0 48 71 3282348'
_publ_contact_author_phone     '0 48 71 3757152'
_publ_section_title
;
(2-Decanamidoethyl)dimethylamine <i>N</i>-oxide
;
loop_
    _publ_author_name
    _publ_author_footnote
    _publ_author_address
    'Lewi\'nska, Agnieszka' .
;
Faculty of Chemistry,
Wroc\/law University
ul. Joliot-Curie 14,
50-383 Wroc\/law,
Poland
;
