# Supplementary material for: (2-Decan­amido­eth­yl)dimethyl­amine N-oxide
Source: Acta Crystallogr Sect E Struct Rep Online. 2010 Jun 23;66(Pt 7):o1731. doi: 10.1107/S1600536810022270 (PMC3006747; doi:10.1107/S1600536810022270)
Supplement: Supplementary file 2 [file e-66-o1731-Isup2.hkl]

# 
# h,k,l, Fc-squared, Fo-squared, sigma(Fo-squared) and status flag 
# 
data_I
_shelx_title ' eda10 in P-1' 
_shelx_refln_list_code          4 
_shelx_F_calc_maximum      129.24 
_exptl_crystal_F_000       288.00 
_reflns_d_resolution_high  0.8409 
 
loop_ 
 _symmetry_equiv_pos_as_xyz 
 'x, y, z' 
 '-x, -y, -z' 
 
_cell_length_a     5.3780 
_cell_length_b     8.1130 
_cell_length_c    17.8010 
_cell_angle_alpha  79.550 
_cell_angle_beta   86.380 
_cell_angle_gamma  86.360 
 
_shelx_F_squared_multiplier     1.000 
 
loop_ 
 _refln_index_h 
 _refln_index_k 
 _refln_index_l 
 _refln_F_squared_calc 
 _refln_F_squared_meas 
 _refln_F_squared_sigma 
 _refln_observed_status 
   1   0   0        5.48        4.08      0.45 o 
   2   0   0       15.30       16.93      0.41 o 
   3   0   0       24.00       25.91      0.53 o 
   4   0   0      327.61      335.94      1.38 o 
   5   0   0        4.04        4.07      0.53 o 
   6   0   0       65.78       67.13      1.03 o 
  -6   1   0       22.63       24.31      0.77 o 
  -5   1   0       63.70       70.19      0.96 o 
  -4   1   0      157.54      171.33      1.06 o 
  -3   1   0       63.27       63.30      0.63 o 
  -2   1   0       39.54       38.59      0.60 o 
  -1   1   0      128.81      158.61      2.87 o 
   1   1   0       63.25       71.50      0.76 o 
   2   1   0      156.31      146.55      1.43 o 
   3   1   0      134.51      135.34      1.37 o 
   4   1   0      112.77      110.85      1.05 o 
   5   1   0        4.63        4.13      0.53 o 
   6   1   0       50.29       53.58      0.93 o 
  -6   2   0        9.78       10.13      0.74 o 
  -5   2   0       57.52       58.62      0.87 o 
  -4   2   0        3.59        3.41      0.42 o 
  -3   2   0        0.01        0.40      0.33 o 
  -2   2   0      327.53      373.31      6.52 o 
  -1   2   0       62.48       55.28      1.12 o 
   0   2   0      263.32      278.58      1.03 o 
   1   2   0        2.01        0.54      0.51 o 
   2   2   0     1246.14     1296.35     11.83 o 
   3   2   0      159.30      168.70      1.97 o 
   4   2   0      187.26      183.50      1.06 o 
   5   2   0        1.21        1.51      0.57 o 
   6   2   0        2.79        3.14      0.79 o 
  -5   3   0      163.78      168.48      1.94 o 
  -4   3   0        0.92        0.84      0.45 o 
  -3   3   0      107.62      101.94      0.85 o 
  -2   3   0      202.41      209.49      3.13 o 
  -1   3   0      475.65      484.79      3.74 o 
   0   3   0        3.10        1.85      0.33 o 
   1   3   0      943.67      920.04      3.36 o 
   2   3   0        2.51        1.17      0.56 o 
   3   3   0       19.17       20.90      0.70 o 
   4   3   0        3.27        3.81      0.56 o 
   5   3   0       44.57       44.48      0.93 o 
   6   3   0       83.75       97.38      1.51 o 
  -5   4   0       71.48       71.74      1.20 o 
  -4   4   0      128.28      131.82      1.65 o 
  -3   4   0       32.67       32.88      0.60 o 
  -2   4   0     1012.13     1184.03     17.46 o 
  -1   4   0       21.06       18.06      0.60 o 
   0   4   0      117.09      120.92      3.72 o 
   1   4   0       24.97       26.96      0.69 o 
   2   4   0       39.03       29.48      0.67 o 
   3   4   0       15.92       14.39      0.79 o 
   4   4   0       72.74       69.53      2.24 o 
   5   4   0       27.31       23.58      0.81 o 
  -5   5   0       11.78       14.96      0.79 o 
  -4   5   0        6.37        5.70      0.62 o 
  -3   5   0      122.31      130.08      2.57 o 
  -2   5   0        9.27       10.06      0.57 o 
  -1   5   0      212.94      235.02      1.67 o 
   0   5   0       78.59       74.95      1.47 o 
   1   5   0       11.35       11.57      0.39 o 
   2   5   0       13.63       12.02      0.45 o 
   3   5   0       50.75       50.42      0.95 o 
   4   5   0       23.12       17.98      0.78 o 
   5   5   0        1.06        0.76      0.63 o 
  -4   6   0       43.23       44.70      1.04 o 
  -3   6   0        8.02        5.41      0.62 o 
  -2   6   0      101.41       94.34      1.34 o 
  -1   6   0       37.12       33.87      0.62 o 
   0   6   0      143.61      142.68      4.75 o 
   1   6   0       14.54       14.05      0.47 o 
   2   6   0        1.72        1.35      0.43 o 
   3   6   0        1.84        1.58      0.57 o 
   4   6   0       13.41       14.64      0.80 o 
   5   6   0        3.58        3.59      0.72 o 
  -4   7   0        0.35        0.44      0.74 o 
  -3   7   0       26.94       25.12      1.13 o 
  -2   7   0        1.36        1.31      0.51 o 
  -1   7   0        3.68        4.35      0.71 o 
   0   7   0       26.72       24.29      0.84 o 
   1   7   0      181.07      181.87      2.20 o 
   2   7   0        1.32        1.37      0.53 o 
   3   7   0       24.59       30.10      1.18 o 
   4   7   0       17.90       15.02      1.03 o 
  -3   8   0       12.87       11.71      0.79 o 
  -2   8   0      146.42      147.88      1.89 o 
  -1   8   0       13.40       12.57      1.27 o 
   0   8   0      193.71      193.11      1.97 o 
   1   8   0       66.37       66.23      1.20 o 
   2   8   0        3.20        2.01      0.58 o 
   3   8   0       23.66       28.24      1.54 o 
  -1   9   0       98.74      106.02      1.74 o 
   0   9   0        7.31        6.62      0.84 o 
   1   9   0       13.49       15.12      1.12 o 
   2   9   0        2.57        3.77      0.70 o 
  -2  -9   1        0.69        1.26      0.73 o 
  -1  -9   1       11.57       14.65      1.12 o 
   0  -9   1       57.88       58.46      1.34 o 
   1  -9   1      245.84      255.53      2.50 o 
  -3  -8   1       13.85       10.70      0.93 o 
  -2  -8   1       30.91       28.68      1.10 o 
  -1  -8   1       31.99       30.16      0.86 o 
   0  -8   1        3.52        2.45      0.74 o 
   1  -8   1        1.42        1.41      0.78 o 
   2  -8   1       46.51       48.89      1.28 o 
   3  -8   1        5.08        4.31      0.68 o 
  -4  -7   1        0.33        0.80      0.80 o 
  -3  -7   1        1.03        1.20      0.68 o 
  -2  -7   1       23.13       24.14      0.70 o 
  -1  -7   1       62.64       60.58      0.97 o 
   0  -7   1       77.09       75.81      1.26 o 
   1  -7   1      130.91      135.04      1.63 o 
   2  -7   1       37.58       37.06      0.91 o 
   3  -7   1        0.62        0.23      0.63 o 
  -5  -6   1        1.45        1.27      0.70 o 
  -4  -6   1       22.80       18.05      0.81 o 
  -3  -6   1        4.92        7.29      0.69 o 
  -2  -6   1       26.80       23.88      0.67 o 
  -1  -6   1        9.60       10.53      0.50 o 
   0  -6   1       36.55       33.10      0.84 o 
   1  -6   1       44.01       37.40      0.70 o 
   2  -6   1      176.00      164.57      1.69 o 
   3  -6   1       13.56       10.47      0.90 o 
   4  -6   1       18.37       16.73      0.81 o 
  -5  -5   1        0.49        0.44      0.63 o 
  -4  -5   1       27.27       22.15      0.75 o 
  -3  -5   1       42.99       42.97      0.70 o 
  -2  -5   1        5.01        6.67      0.44 o 
  -1  -5   1        6.24        6.47      0.38 o 
   0  -5   1       69.21       75.06      2.28 o 
   1  -5   1      199.69      223.98      1.63 o 
   2  -5   1        0.02        0.00      0.38 o 
   3  -5   1        7.34        4.02      0.58 o 
   4  -5   1       60.03       58.37      1.04 o 
   5  -5   1        8.20        9.14      0.79 o 
  -5  -4   1        0.36        1.94      0.62 o 
  -4  -4   1       25.28       21.71      0.99 o 
  -3  -4   1       76.99       76.45      0.97 o 
  -2  -4   1        0.44        0.49      0.42 o 
  -1  -4   1       24.42       26.52      0.63 o 
   0  -4   1        2.75        2.44      0.39 o 
   1  -4   1       11.51       10.05      0.72 o 
   2  -4   1       64.87       70.24      1.25 o 
   3  -4   1      192.31      189.81      2.12 o 
   4  -4   1      336.96      333.42      6.90 o 
   5  -4   1       21.30       21.21      1.20 o 
  -6  -3   1        4.80        5.09      0.83 o 
  -5  -3   1       25.75       25.07      0.81 o 
  -4  -3   1       40.94       42.15      0.81 o 
  -3  -3   1       78.63       82.51      0.95 o 
  -2  -3   1      274.56      280.16      2.15 o 
  -1  -3   1     1143.53     1204.83      7.48 o 
   0  -3   1        5.75        4.58      0.57 o 
   1  -3   1      645.54      696.65      2.05 o 
   2  -3   1       17.91       14.81      0.55 o 
   3  -3   1       12.28        8.97      0.45 o 
   4  -3   1        0.72        0.57      0.45 o 
   5  -3   1       68.64       70.32      1.28 o 
  -6  -2   1        0.89        0.31      0.81 o 
  -5  -2   1       22.43       23.03      0.84 o 
  -4  -2   1      179.57      178.19      1.67 o 
  -3  -2   1       88.53       97.48      2.15 o 
  -2  -2   1     1825.09     1936.26     37.99 o 
  -1  -2   1      242.84      241.24      2.46 o 
   0  -2   1        0.01        0.72      0.51 o 
   1  -2   1      442.67      467.59      1.56 o 
   2  -2   1        0.29        0.18      0.41 o 
   3  -2   1        1.73        2.45      0.40 o 
   4  -2   1      106.20      111.46      0.93 o 
   5  -2   1      105.14      117.47      1.17 o 
   6  -2   1       28.22       29.97      0.84 o 
  -6  -1   1       74.89       83.92      1.57 o 
  -5  -1   1       33.05       32.60      0.70 o 
  -4  -1   1      151.96      151.16      2.14 o 
  -3  -1   1     1375.05     1441.38      9.33 o 
  -2  -1   1       42.88       41.57      0.89 o 
  -1  -1   1     2452.86     2612.48      8.69 o 
   0  -1   1       72.92       70.64      1.61 o 
   1  -1   1    14415.24    14949.27     36.57 o 
   2  -1   1        0.96        0.77      0.37 o 
   3  -1   1      214.43      213.10      3.33 o 
   4  -1   1        2.82        1.96      0.38 o 
   5  -1   1      604.02      629.51      2.45 o 
   6  -1   1       21.20       22.05      0.76 o 
  -6   0   1      153.71      167.86      1.50 o 
  -5   0   1        1.89        1.17      0.48 o 
  -4   0   1      190.56      186.23      1.40 o 
  -3   0   1      541.03      573.39      5.41 o 
  -2   0   1      130.31      132.20      1.34 o 
  -1   0   1      353.69      318.01      1.45 o 
   1   0   1       68.50       62.58      1.32 o 
   2   0   1       23.31       23.27      0.47 o 
   3   0   1       90.15       85.35      0.83 o 
   4   0   1      100.34      104.93      1.50 o 
   5   0   1       18.84       19.05      0.64 o 
   6   0   1        0.45        0.40      0.58 o 
  -6   1   1       43.17       44.35      0.91 o 
  -5   1   1       59.11       62.28      1.34 o 
  -4   1   1      251.12      255.52      3.03 o 
  -3   1   1       27.31       26.14      0.56 o 
  -2   1   1      116.55      122.70      0.87 o 
  -1   1   1       86.04       54.87      2.60 o 
   1   1   1      516.13      493.23      9.77 o 
   2   1   1       59.00       52.15      0.89 o 
   3   1   1       72.23       67.01      0.76 o 
   4   1   1      320.53      328.98      2.15 o 
   5   1   1        2.33        1.94      0.48 o 
   6   1   1        6.81        7.58      0.65 o 
  -6   2   1        1.74        2.01      0.63 o 
  -5   2   1       12.87       13.60      0.64 o 
  -4   2   1       42.23       43.05      1.07 o 
  -3   2   1        8.09        5.90      0.36 o 
  -2   2   1      402.20      444.65      6.19 o 
  -1   2   1       54.69       50.08      0.82 o 
   0   2   1      148.30      138.19      1.24 o 
   1   2   1       34.71       34.86      0.42 o 
   2   2   1     1965.45     1991.98     25.18 o 
   3   2   1      341.22      331.55      3.28 o 
   4   2   1       84.30       78.63      0.76 o 
   5   2   1        0.52        1.18      0.45 o 
   6   2   1       26.73       26.84      1.70 o 
  -5   3   1      379.91      400.16      2.62 o 
  -4   3   1      132.30      139.60      1.11 o 
  -3   3   1      257.23      260.94      1.65 o 
  -2   3   1      337.32      375.70      6.96 o 
  -1   3   1     2517.91     2752.36     10.57 o 
   0   3   1      190.45      193.55      3.17 o 
   1   3   1      150.76      139.72      1.34 o 
   2   3   1        0.02        0.32      0.56 o 
   3   3   1      784.19      804.60      6.75 o 
   4   3   1        0.27        0.84      0.52 o 
   5   3   1      172.95      173.59      1.71 o 
   6   3   1        0.67        0.53      0.80 o 
  -5   4   1      211.92      221.67      1.65 o 
  -4   4   1        1.17        0.91      0.60 o 
  -3   4   1        3.37        5.28      0.45 o 
  -2   4   1        0.27        0.14      0.31 o 
  -1   4   1       10.97       14.01      0.52 o 
   0   4   1      231.48      239.72      1.28 o 
   1   4   1      148.24      149.09      1.19 o 
   2   4   1     1662.63     1694.10      7.53 o 
   3   4   1        5.32        4.63      0.54 o 
   4   4   1       22.72       22.64      1.13 o 
   5   4   1       28.04       25.10      0.81 o 
  -5   5   1        1.49        1.17      0.67 o 
  -4   5   1        6.04        6.17      0.89 o 
  -3   5   1      275.20      272.20      1.72 o 
  -2   5   1       52.20       49.84      0.89 o 
  -1   5   1       17.92       17.75      0.70 o 
   0   5   1      192.88      185.95      1.80 o 
   1   5   1       57.66       61.18      0.90 o 
   2   5   1       13.39       13.29      0.85 o 
   3   5   1       12.62       11.17      0.65 o 
   4   5   1        5.77        4.07      0.65 o 
   5   5   1        3.32        3.23      0.70 o 
  -4   6   1       45.15       44.47      2.06 o 
  -3   6   1        8.81        8.01      0.63 o 
  -2   6   1        7.98        7.81      0.55 o 
  -1   6   1       24.26       23.34      0.58 o 
   0   6   1      406.63      397.01      3.28 o 
   1   6   1        9.04        9.00      0.43 o 
   2   6   1        0.18        0.22      0.43 o 
   3   6   1        4.10        5.05      0.65 o 
   4   6   1       48.95       57.66      3.58 o 
   5   6   1       12.38        8.81      0.75 o 
  -4   7   1        2.92        2.42      0.74 o 
  -3   7   1       82.07       74.99      1.63 o 
  -2   7   1        0.05        0.00      0.51 o 
  -1   7   1       33.18       27.71      1.14 o 
   0   7   1        8.07        9.57      0.74 o 
   1   7   1       46.31       48.78      0.72 o 
   2   7   1        0.00        0.34      0.48 o 
   3   7   1        4.18        6.78      0.78 o 
   4   7   1       11.06       14.88      0.93 o 
  -3   8   1        6.35        5.70      0.75 o 
  -2   8   1       72.05       66.74      1.01 o 
  -1   8   1       30.28       30.62      1.25 o 
   0   8   1        1.68        0.65      0.74 o 
   1   8   1        0.55        0.91      0.57 o 
   2   8   1        5.27        7.55      0.64 o 
   3   8   1        0.01        0.43      0.78 o 
  -1   9   1        2.00        1.86      0.87 o 
   0   9   1       64.87       67.88      1.74 o 
   1   9   1        9.41       10.07      1.79 o 
   2   9   1        1.52        1.55      0.69 o 
  -1  -9   2        0.09        0.54      1.43 o 
   0  -9   2        9.95        9.60      0.94 o 
   1  -9   2       84.90       84.07      1.61 o 
  -3  -8   2        0.43        1.08      0.90 o 
  -2  -8   2      104.49      108.73      1.95 o 
  -1  -8   2        0.23        0.44      0.62 o 
   0  -8   2        0.03        0.16      0.74 o 
   1  -8   2      245.59      241.87      5.47 o 
   2  -8   2       12.54       12.77      1.02 o 
  -4  -7   2        1.12        1.94      0.80 o 
  -3  -7   2      106.04      112.07      1.28 o 
  -2  -7   2       27.49       25.26      1.48 o 
  -1  -7   2        4.59        3.39      0.57 o 
   0  -7   2       39.29       42.44      1.23 o 
   1  -7   2        0.18        0.00      0.71 o 
   2  -7   2       94.29       95.23      1.50 o 
   3  -7   2       60.96       58.92      1.77 o 
  -4  -6   2      311.70      323.16      7.42 o 
  -3  -6   2        2.41        3.86      0.49 o 
  -2  -6   2       33.10       29.71      1.40 o 
  -1  -6   2       33.15       33.39      0.91 o 
   0  -6   2       40.47       37.66      0.87 o 
   1  -6   2        9.37        9.10      0.67 o 
   2  -6   2      140.76      133.93      2.59 o 
   3  -6   2       37.94       33.15      1.18 o 
   4  -6   2       64.22       59.84      1.39 o 
  -5  -5   2        4.26        3.23      0.66 o 
  -4  -5   2      188.16      168.73      2.25 o 
  -3  -5   2        9.96       10.63      0.46 o 
  -2  -5   2       27.95       31.34      0.63 o 
  -1  -5   2        7.92        7.92      0.45 o 
   0  -5   2       36.93       37.72      1.16 o 
   1  -5   2       83.53       85.74      1.13 o 
   2  -5   2        6.74        6.31      0.43 o 
   3  -5   2      104.36      103.88      1.45 o 
   4  -5   2       99.40      104.11      2.49 o 
   5  -5   2       11.20       10.01      1.03 o 
  -5  -4   2       28.89       27.84      0.86 o 
  -4  -4   2        0.40        0.46      0.52 o 
  -3  -4   2       23.24       23.03      0.53 o 
  -2  -4   2      131.59      132.62      2.87 o 
  -1  -4   2      168.34      169.80      3.48 o 
   0  -4   2       75.12       70.65      1.20 o 
   1  -4   2       11.77       12.80      0.53 o 
   2  -4   2        2.02        1.27      0.36 o 
   3  -4   2      161.35      143.74      1.44 o 
   4  -4   2      290.69      297.33      1.85 o 
   5  -4   2        9.10        9.07      0.70 o 
  -6  -3   2        0.07        0.32      0.80 o 
  -5  -3   2       83.01       77.82      1.10 o 
  -4  -3   2      109.97      112.33      2.12 o 
  -3  -3   2       11.49       11.17      0.49 o 
  -2  -3   2       39.36       43.95      0.69 o 
  -1  -3   2     1057.45     1094.00     11.30 o 
   0  -3   2       23.10       24.37      0.76 o 
   1  -3   2      360.71      405.86      2.47 o 
   2  -3   2      153.42      179.31      2.31 o 
   3  -3   2       85.10       77.68      0.78 o 
   4  -3   2       19.44       18.56      1.12 o 
   5  -3   2        0.01        0.46      0.59 o 
  -6  -2   2      116.62      137.53      1.75 o 
  -5  -2   2        6.20        6.69      0.83 o 
  -4  -2   2      144.34      145.30      2.09 o 
  -3  -2   2       62.80       68.89      1.32 o 
  -2  -2   2      960.13     1033.31      3.62 o 
  -1  -2   2      210.42      210.65      1.24 o 
   0  -2   2       53.59       40.27      1.34 o 
   1  -2   2       67.35       75.38      0.83 o 
   2  -2   2      255.80      297.39      4.83 o 
   3  -2   2       49.56       46.89      0.67 o 
   4  -2   2      116.88      123.25      1.39 o 
   5  -2   2        1.92        1.80      0.54 o 
   6  -2   2      142.43      146.41      1.81 o 
  -6  -1   2        0.00        1.39      0.70 o 
  -5  -1   2       20.30       22.89      1.04 o 
  -4  -1   2       18.43       21.40      0.46 o 
  -3  -1   2      509.66      522.17      6.68 o 
  -2  -1   2      769.20      831.95      3.01 o 
  -1  -1   2     1150.80     1202.79      4.37 o 
   0  -1   2      402.93      402.12      5.82 o 
   1  -1   2      156.99      152.33      1.79 o 
   2  -1   2      396.46      412.34      4.21 o 
   3  -1   2      233.12      243.78      2.59 o 
   4  -1   2       18.99       18.13      0.43 o 
   5  -1   2        7.45        7.18      0.55 o 
   6  -1   2       22.29       22.97      0.79 o 
  -6   0   2       24.50       27.29      1.47 o 
  -5   0   2        0.00        0.10      0.45 o 
  -4   0   2        7.13        6.87      0.61 o 
  -3   0   2      718.26      725.64      6.03 o 
  -2   0   2      412.33      416.31      3.00 o 
  -1   0   2       81.39       85.79      1.49 o 
   1   0   2       36.01       36.09      0.56 o 
   2   0   2      133.86      134.31      1.58 o 
   3   0   2      105.30      102.64      1.84 o 
   4   0   2       21.73       21.54      0.94 o 
   5   0   2      269.10      282.83      1.66 o 
   6   0   2       47.49       50.84      0.97 o 
  -6   1   2      113.75      119.50      2.41 o 
  -5   1   2        1.74        1.56      0.53 o 
  -4   1   2        5.67        4.91      0.39 o 
  -3   1   2      109.66      103.22      1.19 o 
  -2   1   2       29.44       32.61      0.63 o 
  -1   1   2      139.61      137.36      5.73 o 
   0   1   2       37.39       34.95      0.51 o 
   1   1   2      564.46      590.52      2.15 o 
   2   1   2      254.37      252.17      1.17 o 
   3   1   2        0.95        0.50      0.26 o 
   4   1   2       57.39       63.01      0.75 o 
   5   1   2        4.27        3.84      0.49 o 
   6   1   2        9.61       10.42      0.78 o 
  -6   2   2       38.36       39.36      0.92 o 
  -5   2   2        9.62        9.47      0.59 o 
  -4   2   2      883.57      910.59      4.39 o 
  -3   2   2       37.89       34.92      0.67 o 
  -2   2   2       14.77       18.11      0.76 o 
  -1   2   2      906.31      908.52      7.08 o 
   0   2   2    14656.12    15145.51     77.05 o 
   1   2   2     1740.23     1839.42     19.57 o 
   2   2   2      928.33      946.95     12.72 o 
   3   2   2      103.07       97.48      1.56 o 
   4   2   2      679.34      682.74      4.35 o 
   5   2   2        3.43        3.57      0.45 o 
   6   2   2        3.29        2.50      0.59 o 
  -5   3   2       42.49       42.94      1.46 o 
  -4   3   2      710.63      744.79      3.57 o 
  -3   3   2      147.01      147.87      1.70 o 
  -2   3   2      751.07      806.33      3.60 o 
  -1   3   2      194.00      181.95      2.04 o 
   0   3   2      177.03      176.14      1.60 o 
   1   3   2      248.24      237.36      3.26 o 
   2   3   2       30.41       28.83      0.90 o 
   3   3   2      742.18      730.58      2.67 o 
   4   3   2        7.64        6.12      0.54 o 
   5   3   2      156.73      157.66      1.45 o 
   6   3   2        0.00        0.00      0.78 o 
  -5   4   2       14.79       14.53      0.64 o 
  -4   4   2      177.44      180.84      1.65 o 
  -3   4   2        0.25        0.83      0.50 o 
  -2   4   2       51.63       49.08      0.71 o 
  -1   4   2      122.33      112.60      1.42 o 
   0   4   2      242.96      243.83      1.29 o 
   1   4   2      285.03      271.45      3.73 o 
   2   4   2     1012.00     1047.34      7.47 o 
   3   4   2        3.30        2.96      0.52 o 
   4   4   2        0.05        0.06      0.54 o 
   5   4   2        0.03        0.00      0.60 o 
  -5   5   2        7.69        6.75      0.73 o 
  -4   5   2       39.63       37.91      1.19 o 
  -3   5   2      253.99      251.22      1.66 o 
  -2   5   2        4.77        6.99      0.44 o 
  -1   5   2       39.64       41.40      0.56 o 
   0   5   2      216.50      212.43      1.90 o 
   1   5   2      155.99      152.93      1.37 o 
   2   5   2       29.13       26.05      0.69 o 
   3   5   2        5.72        4.49      0.54 o 
   4   5   2        0.07        0.00      0.65 o 
   5   5   2       35.82       31.58      1.21 o 
  -4   6   2       37.12       39.81      1.22 o 
  -3   6   2       30.47       25.80      0.89 o 
  -2   6   2       19.52       26.73      1.02 o 
  -1   6   2        2.73        2.51      0.40 o 
   0   6   2      348.39      357.36      3.36 o 
   1   6   2        6.46        7.98      0.50 o 
   2   6   2       22.74       24.39      0.88 o 
   3   6   2        2.25        3.55      0.65 o 
   4   6   2       42.66       49.89      1.33 o 
   5   6   2        4.49        3.61      0.80 o 
  -4   7   2        0.23        0.36      0.89 o 
  -3   7   2        9.58        9.76      0.75 o 
  -2   7   2       15.38       15.31      0.82 o 
  -1   7   2      114.84      111.84      1.89 o 
   0   7   2      115.96      115.91      2.49 o 
   1   7   2        1.82        1.69      0.46 o 
   2   7   2        0.40        0.85      0.48 o 
   3   7   2        1.73        0.73      0.66 o 
   4   7   2        0.64        0.00      0.78 o 
  -3   8   2        1.05        0.92      0.68 o 
  -2   8   2        9.88        8.19      0.68 o 
  -1   8   2       19.57       20.22      0.95 o 
   0   8   2      160.13      160.86      1.76 o 
   1   8   2       32.46       32.16      0.78 o 
   2   8   2       40.54       43.14      0.96 o 
   3   8   2       18.75       18.05      0.93 o 
  -1   9   2       15.68       16.13      0.97 o 
   0   9   2       12.97       11.18      0.92 o 
   1   9   2        0.37        0.22      0.62 o 
   2   9   2        8.41       10.48      0.74 o 
  -1  -9   3       23.06       22.15      1.19 o 
   0  -9   3        4.87        4.69      0.99 o 
  -3  -8   3       36.14       37.42      0.97 o 
  -2  -8   3       47.00       54.32      1.51 o 
  -1  -8   3       24.27       26.46      1.16 o 
   0  -8   3        6.48        6.36      0.84 o 
   1  -8   3        1.35        1.36      0.84 o 
   2  -8   3       10.83       11.30      1.00 o 
  -4  -7   3        0.46        0.97      0.80 o 
  -3  -7   3      308.97      324.68      2.13 o 
  -2  -7   3       52.61       50.82      0.96 o 
  -1  -7   3       59.26       54.87      0.96 o 
   0  -7   3      111.25      111.24      2.78 o 
   1  -7   3      836.51      837.69     18.81 o 
   2  -7   3       15.86       17.84      0.99 o 
   3  -7   3       71.67       73.15      1.49 o 
  -4  -6   3       16.97       18.43      1.04 o 
  -3  -6   3      136.36      126.46      1.80 o 
  -2  -6   3       39.30       35.96      0.79 o 
  -1  -6   3       11.38       10.80      0.53 o 
   0  -6   3      108.46      111.96      1.85 o 
   1  -6   3        7.01        5.02      0.65 o 
   2  -6   3        0.46        0.55      0.44 o 
   3  -6   3       34.15       34.68      1.16 o 
   4  -6   3        0.37        0.54      0.69 o 
  -5  -5   3        2.44        2.62      0.63 o 
  -4  -5   3       13.78       12.63      0.70 o 
  -3  -5   3       10.48        8.19      0.49 o 
  -2  -5   3       14.97       15.47      0.47 o 
  -1  -5   3        1.50        0.91      0.38 o 
   0  -5   3        3.29        2.33      0.47 o 
   1  -5   3       20.06       17.37      0.72 o 
   2  -5   3       12.57       11.54      0.72 o 
   3  -5   3      210.54      208.54      2.74 o 
   4  -5   3      289.99      286.85      3.08 o 
   5  -5   3        9.35        8.28      1.03 o 
  -5  -4   3       56.08       54.03      1.09 o 
  -4  -4   3       32.92       28.17      0.75 o 
  -3  -4   3       13.52       14.40      0.46 o 
  -2  -4   3       73.49       73.29      1.04 o 
  -1  -4   3       56.85       54.26      0.73 o 
   0  -4   3      189.68      192.08      1.83 o 
   1  -4   3       20.43       18.39      0.60 o 
   2  -4   3       33.16       40.66      0.55 o 
   3  -4   3       32.68       22.37      0.72 o 
   4  -4   3        1.62        2.82      0.58 o 
   5  -4   3       12.99       12.21      0.78 o 
  -5  -3   3       81.83       96.14      1.38 o 
  -4  -3   3       83.27       79.82      1.32 o 
  -3  -3   3       24.81       27.71      0.65 o 
  -2  -3   3      161.09      142.74      1.97 o 
  -1  -3   3      559.39      600.88      6.86 o 
   0  -3   3       71.08       70.78      1.14 o 
   1  -3   3        0.82        2.69      0.56 o 
   2  -3   3       46.16       52.77      0.76 o 
   3  -3   3      226.49      273.10      1.76 o 
   4  -3   3      143.71      144.32      1.65 o 
   5  -3   3        7.59        6.57      0.72 o 
  -6  -2   3        7.08        4.75      0.87 o 
  -5  -2   3       12.60       19.30      0.94 o 
  -4  -2   3       15.59       18.30      0.60 o 
  -3  -2   3        1.59        1.43      0.38 o 
  -2  -2   3        7.93        4.18      0.29 o 
  -1  -2   3       97.33       96.23      0.89 o 
   0  -2   3        4.79        5.41      0.81 o 
   1  -2   3       13.64       11.48      0.52 o 
   2  -2   3        0.38        1.24      0.39 o 
   3  -2   3      241.04      253.86      1.34 o 
   4  -2   3       44.39       43.10      0.69 o 
   5  -2   3        7.73        7.08      0.61 o 
   6  -2   3       46.98       47.63      1.02 o 
  -6  -1   3       62.73       71.68      1.69 o 
  -5  -1   3        3.07        2.79      0.60 o 
  -4  -1   3        3.40        1.86      0.36 o 
  -3  -1   3       78.66       73.90      1.55 o 
  -2  -1   3       32.17       35.29      0.68 o 
  -1  -1   3       23.56       25.04      0.47 o 
   0  -1   3      214.31      198.84      1.20 o 
   1  -1   3      751.71      764.32      2.02 o 
   2  -1   3      770.79      814.71      4.03 o 
   3  -1   3       79.76       82.73      0.74 o 
   4  -1   3        0.42        0.52      0.35 o 
   5  -1   3       50.41       49.78      0.84 o 
   6  -1   3      113.13      117.12      1.42 o 
  -6   0   3       10.72       10.02      0.66 o 
  -5   0   3       42.35       44.86      0.77 o 
  -4   0   3        1.66        1.39      0.35 o 
  -3   0   3      572.59      583.65      1.93 o 
  -2   0   3        1.60        2.06      0.31 o 
  -1   0   3      962.00      974.14      8.47 o 
   0   0   3      474.52      476.64      4.66 o 
   1   0   3      439.72      412.14      2.11 o 
   2   0   3      201.59      204.40      2.78 o 
   3   0   3       76.11       76.32      1.40 o 
   4   0   3       19.30       20.27      0.49 o 
   5   0   3        2.20        4.44      0.53 o 
   6   0   3       81.53       86.40      1.55 o 
  -6   1   3       63.51       66.02      1.55 o 
  -5   1   3       39.71       42.38      1.47 o 
  -4   1   3        4.72        4.07      0.45 o 
  -3   1   3      693.75      706.26      5.51 o 
  -2   1   3      300.17      302.70      2.35 o 
  -1   1   3      657.59      601.59      2.21 o 
   0   1   3      566.20      536.57      1.46 o 
   1   1   3    16703.40    17708.50    205.35 o 
   2   1   3      349.90      357.02      2.60 o 
   3   1   3        2.76        2.61      0.33 o 
   4   1   3      224.67      223.93      1.99 o 
   5   1   3      121.03      122.78      1.37 o 
   6   1   3       18.91       19.18      0.75 o 
  -6   2   3       42.38       47.83      1.03 o 
  -5   2   3       44.70       45.44      1.42 o 
  -4   2   3       89.74       84.44      0.80 o 
  -3   2   3      146.60      136.89      1.37 o 
  -2   2   3        1.54        1.75      0.56 o 
  -1   2   3     2270.45     2391.58     55.82 o 
   0   2   3     1969.29     2211.40      7.95 o 
   1   2   3     1576.63     1669.97      2.51 o 
   2   2   3       43.94       42.48      0.55 o 
   3   2   3      159.33      149.46      1.17 o 
   4   2   3       70.31       68.82      1.60 o 
   5   2   3        3.57        3.33      0.49 o 
   6   2   3        0.16        0.42      0.59 o 
  -5   3   3       12.80       12.46      0.93 o 
  -4   3   3        0.75        0.85      0.43 o 
  -3   3   3        1.42        1.17      0.50 o 
  -2   3   3      274.47      274.19      2.21 o 
  -1   3   3      365.17      370.82      7.44 o 
   0   3   3      106.84      106.87      1.37 o 
   1   3   3      269.21      256.68      3.49 o 
   2   3   3       96.67       96.80      3.67 o 
   3   3   3      423.39      439.44      5.56 o 
   4   3   3       36.42       34.90      0.96 o 
   5   3   3       93.57       93.09      1.86 o 
   6   3   3        0.37        0.56      0.78 o 
  -5   4   3       19.25       18.00      0.76 o 
  -4   4   3      174.70      172.31      3.69 o 
  -3   4   3        4.22        4.32      0.54 o 
  -2   4   3      101.10      112.68      0.87 o 
  -1   4   3      136.30      148.31      1.37 o 
   0   4   3      210.35      203.24      1.21 o 
   1   4   3       29.63       28.11      0.59 o 
   2   4   3      784.28      814.33      6.37 o 
   3   4   3      328.72      317.87      3.89 o 
   4   4   3       52.32       49.80      1.35 o 
   5   4   3        2.16        2.17      0.65 o 
  -5   5   3       18.48       16.74      0.86 o 
  -4   5   3      233.41      232.45      2.25 o 
  -3   5   3      197.58      206.68      3.36 o 
  -2   5   3       12.50       19.38      0.54 o 
  -1   5   3     1102.15     1205.25      4.74 o 
   0   5   3       15.72       12.67      0.42 o 
   1   5   3      100.74      107.90      1.23 o 
   2   5   3        8.60        6.29      0.54 o 
   3   5   3       48.37       47.35      2.14 o 
   4   5   3        1.89        0.34      0.62 o 
   5   5   3        8.86        4.44      0.76 o 
  -4   6   3       22.08       22.43      1.06 o 
  -3   6   3        1.04        2.23      0.62 o 
  -2   6   3      304.58      312.18      4.40 o 
  -1   6   3        8.48        8.61      0.47 o 
   0   6   3       30.78       31.34      0.44 o 
   1   6   3      120.88      125.76      1.26 o 
   2   6   3       27.22       26.31      0.61 o 
   3   6   3       27.10       23.10      0.80 o 
   4   6   3       43.79       49.21      2.17 o 
   5   6   3        0.10        0.28      0.74 o 
  -4   7   3        0.14        0.54      0.92 o 
  -3   7   3        2.40        2.13      0.66 o 
  -2   7   3      194.10      204.25      2.84 o 
  -1   7   3      219.56      226.09      3.31 o 
   0   7   3      278.25      288.24      5.26 o 
   1   7   3       88.16       85.55      0.96 o 
   2   7   3        0.45        0.68      0.46 o 
   3   7   3        7.96        7.87      0.76 o 
   4   7   3        6.08        5.06      0.78 o 
  -3   8   3       23.37       20.80      0.90 o 
  -2   8   3        1.19        1.23      0.66 o 
  -1   8   3       25.22       25.45      0.85 o 
   0   8   3       75.45       75.23      1.36 o 
   1   8   3        2.34        2.19      0.61 o 
   2   8   3       42.01       45.93      1.51 o 
   3   8   3       25.07       28.80      1.04 o 
  -1   9   3       18.69       17.97      1.13 o 
   0   9   3        0.64        1.00      0.81 o 
   1   9   3       41.96       45.16      1.10 o 
   2   9   3       35.22       42.92      1.75 o 
  -3  -8   4       83.89       89.64      1.97 o 
  -2  -8   4      247.30      256.93      2.92 o 
  -1  -8   4      106.73      107.15      5.02 o 
   0  -8   4        2.95        2.74      0.79 o 
   1  -8   4        0.76        0.61      0.78 o 
   2  -8   4      410.99      435.48      3.17 o 
  -4  -7   4        0.06        0.36      0.89 o 
  -3  -7   4        0.02        0.00      0.58 o 
  -2  -7   4      115.55      106.76      1.93 o 
  -1  -7   4      141.71      143.84      1.43 o 
   0  -7   4        9.54        7.92      0.73 o 
   1  -7   4       14.51       14.31      0.87 o 
   2  -7   4        6.39        4.43      0.69 o 
   3  -7   4       12.70       11.71      0.75 o 
  -4  -6   4        0.58        0.72      0.70 o 
  -3  -6   4       32.49       28.63      0.96 o 
  -2  -6   4       43.07       40.77      1.37 o 
  -1  -6   4      116.46      117.82      1.60 o 
   0  -6   4       48.87       46.65      0.97 o 
   1  -6   4      194.46      186.03      3.01 o 
   2  -6   4       71.75       67.67      0.89 o 
   3  -6   4       39.25       44.29      0.97 o 
   4  -6   4        2.98        2.51      0.70 o 
  -5  -5   4        0.11        0.31      0.63 o 
  -4  -5   4        0.16        0.42      0.61 o 
  -3  -5   4       51.87       48.92      1.20 o 
  -2  -5   4        1.28        0.99      0.46 o 
  -1  -5   4       14.46       12.74      0.59 o 
   0  -5   4      115.51      119.96      1.26 o 
   1  -5   4      147.69      148.40      1.39 o 
   2  -5   4        0.03        0.04      0.40 o 
   3  -5   4      178.79      168.23      1.45 o 
   4  -5   4      114.39      103.92      1.28 o 
   5  -5   4        9.73        8.59      1.03 o 
  -5  -4   4       28.24       25.91      0.84 o 
  -4  -4   4       91.21       79.62      1.71 o 
  -3  -4   4      332.26      324.93      3.05 o 
  -2  -4   4       11.36       10.28      0.42 o 
  -1  -4   4       10.10        9.11      0.34 o 
   0  -4   4      596.29      596.77      4.20 o 
   1  -4   4      105.16      110.54      1.82 o 
   2  -4   4       76.69       85.56      1.78 o 
   3  -4   4      147.22      140.80      2.38 o 
   4  -4   4       38.04       34.02      1.06 o 
   5  -4   4       34.76       35.30      1.27 o 
  -5  -3   4       47.35       39.27      1.26 o 
  -4  -3   4       89.89       73.30      0.98 o 
  -3  -3   4       60.75       60.19      0.92 o 
  -2  -3   4      336.96      324.21      3.12 o 
  -1  -3   4        7.46        6.70      0.44 o 
   0  -3   4        2.09        2.29      0.56 o 
   1  -3   4       63.20       63.03      0.89 o 
   2  -3   4       13.97       13.03      0.54 o 
   3  -3   4      468.30      465.08      4.32 o 
   4  -3   4      132.34      141.31      5.91 o 
   5  -3   4       39.02       40.38      0.87 o 
  -6  -2   4        6.54        5.77      0.81 o 
  -5  -2   4        1.81        0.86      0.69 o 
  -4  -2   4        5.42        4.44      0.40 o 
  -3  -2   4       15.49       14.17      0.49 o 
  -2  -2   4      148.64      151.31      0.97 o 
  -1  -2   4        0.84        0.67      0.34 o 
   0  -2   4       22.32       22.49      0.69 o 
   1  -2   4      189.75      198.22      1.34 o 
   2  -2   4        1.72        1.14      0.39 o 
   3  -2   4      267.57      271.33      2.88 o 
   4  -2   4        2.74        2.38      0.44 o 
   5  -2   4       34.61       33.33      1.10 o 
   6  -2   4       14.07       15.60      0.84 o 
  -6  -1   4       13.82       14.20      1.32 o 
  -5  -1   4       16.85       14.11      0.72 o 
  -4  -1   4       21.46       18.67      0.50 o 
  -3  -1   4       31.70       30.57      0.74 o 
  -2  -1   4        0.12        0.45      0.44 o 
  -1  -1   4       19.89       20.25      0.63 o 
   0  -1   4      955.88      997.20     11.74 o 
   1  -1   4      448.08      472.83      1.69 o 
   2  -1   4      471.79      536.56      6.09 o 
   3  -1   4       89.28       90.45      0.71 o 
   4  -1   4        0.80        0.46      0.35 o 
   5  -1   4      145.30      144.46      2.46 o 
   6  -1   4        4.14        4.83      0.70 o 
  -6   0   4      201.66      236.85      4.44 o 
  -5   0   4       50.54       52.86      1.14 o 
  -4   0   4        2.19        2.89      0.44 o 
  -3   0   4      369.89      378.31      1.91 o 
  -2   0   4     2128.21     2483.26     11.20 o 
  -1   0   4       33.77       29.75      0.69 o 
   0   0   4     1173.50     1214.73      4.75 o 
   1   0   4      229.20      238.92      2.26 o 
   2   0   4      504.26      545.31      6.56 o 
   3   0   4       14.48       14.65      0.45 o 
   4   0   4       16.33       15.64      0.44 o 
   5   0   4       50.47       47.57      0.83 o 
   6   0   4      149.16      152.37      2.53 o 
  -6   1   4        5.84        7.23      0.86 o 
  -5   1   4       34.23       37.78      0.77 o 
  -4   1   4       16.57       14.91      0.49 o 
  -3   1   4      686.82      664.21      5.82 o 
  -2   1   4      220.23      224.49      3.05 o 
  -1   1   4       26.27       32.48      0.77 o 
   0   1   4      325.63      289.48      1.38 o 
   1   1   4        2.98        5.14      0.72 o 
   2   1   4        0.37        1.10      0.35 o 
   3   1   4       26.54       25.81      0.50 o 
   4   1   4      195.65      195.13      1.68 o 
   5   1   4      134.87      145.60      1.37 o 
   6   1   4       19.31       19.89      0.75 o 
  -6   2   4        1.40        1.19      0.80 o 
  -5   2   4      115.75      121.50      1.61 o 
  -4   2   4        6.29        6.41      0.45 o 
  -3   2   4      398.58      397.97      3.41 o 
  -2   2   4       33.02       30.53      0.90 o 
  -1   2   4      828.78      875.64      5.82 o 
   0   2   4        1.37        2.59      0.30 o 
   1   2   4      200.75      189.31      2.18 o 
   2   2   4        1.34        1.37      0.46 o 
   3   2   4        0.70        0.85      0.28 o 
   4   2   4       25.81       24.49      0.76 o 
   5   2   4      112.21      117.76      1.11 o 
   6   2   4        5.95        6.18      0.64 o 
  -5   3   4       24.21       26.74      0.97 o 
  -4   3   4      129.61      126.99      1.60 o 
  -3   3   4       28.77       32.89      0.76 o 
  -2   3   4        2.76        2.78      0.48 o 
  -1   3   4       18.55       19.16      0.76 o 
   0   3   4      218.42      216.46      1.12 o 
   1   3   4        5.24        6.55      0.40 o 
   2   3   4       46.83       42.83      2.42 o 
   3   3   4     1183.63     1212.27      6.40 o 
   4   3   4      103.61       96.68      1.54 o 
   5   3   4        6.25        6.62      0.56 o 
   6   3   4        3.26        3.22      0.79 o 
  -5   4   4       33.72       33.74      1.22 o 
  -4   4   4      360.62      367.43      5.48 o 
  -3   4   4      211.62      202.47      2.69 o 
  -2   4   4      571.85      603.15      3.41 o 
  -1   4   4      834.17      899.58      4.60 o 
   0   4   4      380.85      406.13      3.06 o 
   1   4   4      120.55      120.80      2.59 o 
   2   4   4      146.55      152.59      1.36 o 
   3   4   4       14.97       14.34      0.62 o 
   4   4   4      688.94      651.22      6.63 o 
   5   4   4        1.53        2.68      0.66 o 
  -5   5   4      213.76      215.63      2.60 o 
  -4   5   4      276.94      278.15      2.11 o 
  -3   5   4       49.29       51.10      1.61 o 
  -2   5   4       47.01       54.26      1.36 o 
  -1   5   4      240.51      246.85      1.17 o 
   0   5   4        0.05        0.04      0.31 o 
   1   5   4       10.47        9.75      0.36 o 
   2   5   4        6.99        7.21      0.44 o 
   3   5   4      523.16      523.95      4.01 o 
   4   5   4       44.27       40.67      2.24 o 
   5   5   4        9.43        9.41      0.78 o 
  -4   6   4        2.63        2.26      0.89 o 
  -3   6   4       75.02       74.38      1.38 o 
  -2   6   4       36.86       38.06      1.04 o 
  -1   6   4       48.05       48.98      0.67 o 
   0   6   4       54.67       53.81      0.85 o 
   1   6   4      390.42      389.81      2.31 o 
   2   6   4        7.05        7.18      0.54 o 
   3   6   4       96.42       94.53      1.21 o 
   4   6   4       24.20       25.93      1.03 o 
   5   6   4        4.08        6.06      0.78 o 
  -4   7   4        0.00        0.13      0.92 o 
  -3   7   4        0.00        0.25      0.63 o 
  -2   7   4      148.09      145.37      1.41 o 
  -1   7   4      136.89      134.02      2.09 o 
   0   7   4      189.84      185.99      1.99 o 
   1   7   4      226.99      221.60      2.44 o 
   2   7   4       18.36       17.16      0.76 o 
   3   7   4        0.15        0.50      0.63 o 
   4   7   4        6.28        6.86      0.78 o 
  -3   8   4       20.61       18.79      0.86 o 
  -2   8   4        0.02        0.64      0.63 o 
  -1   8   4       14.82       13.58      0.67 o 
   0   8   4        0.39        0.22      0.74 o 
   1   8   4       23.42       21.66      0.67 o 
   2   8   4       58.17       57.35      1.26 o 
   3   8   4       25.93       31.67      1.04 o 
  -1   9   4       27.13       28.48      1.13 o 
   0   9   4        0.51        0.29      0.74 o 
   1   9   4       12.49       15.55      0.73 o 
   2   9   4       31.72       37.65      1.08 o 
  -2  -8   5        2.07        3.02      0.74 o 
  -1  -8   5      124.24      123.81      2.02 o 
   0  -8   5       22.38       21.93      0.97 o 
   1  -8   5        0.47        0.00      0.81 o 
   2  -8   5       41.90       41.69      1.75 o 
  -3  -7   5        1.45        2.59      0.67 o 
  -2  -7   5        0.12        0.56      0.62 o 
  -1  -7   5      142.09      139.95      3.23 o 
   0  -7   5        0.04        0.14      0.68 o 
   1  -7   5        9.12        8.32      0.78 o 
   2  -7   5      465.49      474.90      5.31 o 
   3  -7   5        0.03        0.00      0.89 o 
  -4  -6   5        0.77        1.31      0.76 o 
  -3  -6   5        1.51        1.22      0.62 o 
  -2  -6   5      105.07      107.66      1.20 o 
  -1  -6   5      156.93      161.44      1.23 o 
   0  -6   5       29.16       27.32      0.91 o 
   1  -6   5      107.76      109.85      2.66 o 
   2  -6   5        6.70        6.33      0.67 o 
   3  -6   5        1.60        1.64      0.59 o 
   4  -6   5       42.16       37.74      1.24 o 
  -5  -5   5        2.46        2.17      0.70 o 
  -4  -5   5       18.24       18.32      1.06 o 
  -3  -5   5      396.12      411.13      5.47 o 
  -2  -5   5       97.42       94.69      2.17 o 
  -1  -5   5        1.87        2.00      0.41 o 
   0  -5   5        0.14        0.53      0.50 o 
   1  -5   5      525.58      493.66      4.60 o 
   2  -5   5       65.49       61.68      1.77 o 
   3  -5   5       21.64       19.07      0.64 o 
   4  -5   5       63.23       63.44      1.73 o 
  -5  -4   5        7.97        6.53      0.72 o 
  -4  -4   5       96.76       88.75      1.26 o 
  -3  -4   5     1218.53     1220.49     12.67 o 
  -2  -4   5       21.15       20.24      0.57 o 
  -1  -4   5       39.51       37.46      0.95 o 
   0  -4   5       46.60       49.30      0.84 o 
   1  -4   5      144.36      152.06      2.60 o 
   2  -4   5      142.16      143.91      0.96 o 
   3  -4   5       94.44       94.64      1.14 o 
   4  -4   5      136.67      128.59      2.51 o 
   5  -4   5       20.72       23.10      0.90 o 
  -5  -3   5       15.88       14.32      0.84 o 
  -4  -3   5       17.15       14.90      0.52 o 
  -3  -3   5       50.46       46.67      1.42 o 
  -2  -3   5      103.08       95.63      2.13 o 
  -1  -3   5       24.25       24.75      0.60 o 
   0  -3   5       37.94       34.40      0.89 o 
   1  -3   5       91.60       92.78      1.38 o 
   2  -3   5        1.56        2.44      0.72 o 
   3  -3   5      137.66      135.20      2.82 o 
   4  -3   5      120.53      120.23      2.96 o 
   5  -3   5       45.21       46.60      0.92 o 
  -5  -2   5        1.95        2.08      0.69 o 
  -4  -2   5       31.72       26.78      0.56 o 
  -3  -2   5       51.23       49.97      0.74 o 
  -2  -2   5       19.80       20.09      0.52 o 
  -1  -2   5      699.81      704.63      2.22 o 
   0  -2   5      100.82      107.64      1.52 o 
   1  -2   5      330.82      358.24      2.67 o 
   2  -2   5        1.88        0.46      0.41 o 
   3  -2   5        1.22        0.44      0.42 o 
   4  -2   5      143.24      147.02      1.93 o 
   5  -2   5       50.75       48.52      1.01 o 
  -6  -1   5       66.98       69.82      3.58 o 
  -5  -1   5       81.07       96.52      2.00 o 
  -4  -1   5       43.39       43.47      0.85 o 
  -3  -1   5       21.80       23.81      1.02 o 
  -2  -1   5       61.11       56.37      1.14 o 
  -1  -1   5       71.70       56.36      2.33 o 
   0  -1   5      723.25      750.04      4.45 o 
   1  -1   5      115.53      130.48      1.06 o 
   2  -1   5        2.12        2.06      0.63 o 
   3  -1   5        8.39       23.24      0.57 o 
   4  -1   5        2.29        2.11      0.38 o 
   5  -1   5       40.38       36.72      0.81 o 
   6  -1   5       12.62       10.13      0.89 o 
  -6   0   5       15.98       10.41      1.38 o 
  -5   0   5       20.63       16.73      0.70 o 
  -4   0   5        1.92        2.46      0.39 o 
  -3   0   5       17.70       16.49      0.97 o 
  -2   0   5      475.81      533.96      2.14 o 
  -1   0   5      387.63      409.80      5.64 o 
   0   0   5      125.11      124.43      2.00 o 
   1   0   5      498.41      498.02      4.80 o 
   2   0   5      604.63      619.27      7.73 o 
   3   0   5      257.89      278.92      4.06 o 
   4   0   5       86.68       92.45      0.83 o 
   5   0   5        1.73        1.34      0.47 o 
   6   0   5        0.90        2.03      0.70 o 
  -6   1   5        8.73       11.94      0.86 o 
  -5   1   5        0.66        0.81      0.67 o 
  -4   1   5       12.58       11.54      0.50 o 
  -3   1   5        7.28        9.16      0.56 o 
  -2   1   5      434.59      468.57      3.94 o 
  -1   1   5      612.09      641.32      9.92 o 
   0   1   5      175.46      169.77      2.06 o 
   1   1   5      763.17      778.06     33.69 o 
   2   1   5       15.19       15.02      0.50 o 
   3   1   5       50.50       49.65      0.63 o 
   4   1   5       27.83       24.74      0.88 o 
   5   1   5      160.60      161.98      1.79 o 
   6   1   5       52.17       54.27      1.23 o 
  -5   2   5      135.69      137.72      1.79 o 
  -4   2   5        0.00        0.00      0.35 o 
  -3   2   5        0.63        0.98      0.39 o 
  -2   2   5       24.94       26.10      1.43 o 
  -1   2   5      154.55      172.57      2.51 o 
   0   2   5       63.55       60.04      1.06 o 
   1   2   5      637.71      656.73      4.86 o 
   2   2   5       50.76       45.11      0.77 o 
   3   2   5       16.78       16.02      0.36 o 
   4   2   5      206.79      203.85      1.83 o 
   5   2   5       17.23       17.37      1.11 o 
   6   2   5       13.39       13.85      0.81 o 
  -5   3   5       16.73       17.10      0.93 o 
  -4   3   5        0.10        0.30      0.54 o 
  -3   3   5      764.11      799.03      7.19 o 
  -2   3   5       34.80       35.77      0.78 o 
  -1   3   5       46.21       45.35      1.01 o 
   0   3   5       36.69       39.86      0.83 o 
   1   3   5      971.60     1027.27      6.85 o 
   2   3   5      471.62      468.98      4.51 o 
   3   3   5      791.14      805.32      4.24 o 
   4   3   5      391.19      388.29      6.46 o 
   5   3   5      156.00      151.96      2.62 o 
   6   3   5        1.49        1.54      0.70 o 
  -5   4   5       61.44       61.60      2.04 o 
  -4   4   5      424.69      423.80      3.93 o 
  -3   4   5      336.40      325.58      6.81 o 
  -2   4   5      282.48      283.38      4.96 o 
  -1   4   5      893.93      963.61     13.66 o 
   0   4   5     1294.79     1280.12      7.55 o 
   1   4   5       13.89       15.92      0.75 o 
   2   4   5        5.00        5.26      0.35 o 
   3   4   5        1.81        1.64      0.43 o 
   4   4   5      257.99      242.65      1.84 o 
   5   4   5        3.45        4.26      0.73 o 
  -5   5   5       41.66       45.19      1.17 o 
  -4   5   5       83.82       85.71      1.32 o 
  -3   5   5        7.56        6.25      0.65 o 
  -2   5   5        2.25        1.44      0.45 o 
  -1   5   5        2.25        1.64      0.31 o 
   0   5   5       12.52       15.40      0.39 o 
   1   5   5       11.23        7.78      0.32 o 
   2   5   5       15.84       17.46      0.40 o 
   3   5   5       70.20       68.16      1.91 o 
   4   5   5       27.96       29.15      1.62 o 
   5   5   5       38.42       43.04      1.88 o 
  -4   6   5        1.57        1.29      0.89 o 
  -3   6   5      176.89      172.33      1.95 o 
  -2   6   5      117.56      126.36      1.12 o 
  -1   6   5        0.25        0.13      0.42 o 
   0   6   5      130.07      127.34      1.30 o 
   1   6   5      317.10      313.65      2.43 o 
   2   6   5       18.58       19.30      0.54 o 
   3   6   5      252.94      250.55      5.55 o 
   4   6   5       28.86       28.34      0.90 o 
   5   6   5        1.01        0.00      0.92 o 
  -4   7   5        0.81        0.27      1.08 o 
  -3   7   5        5.84        8.06      0.92 o 
  -2   7   5       96.38       84.64      1.96 o 
  -1   7   5      137.22      145.71      1.81 o 
   0   7   5        1.40        0.70      0.38 o 
   1   7   5      101.35      103.07      1.11 o 
   2   7   5        2.97        2.11      0.63 o 
   3   7   5      102.25       98.34      1.61 o 
   4   7   5        2.36        2.38      0.73 o 
  -3   8   5        0.00        0.00      0.92 o 
  -2   8   5       31.76       36.59      1.06 o 
  -1   8   5       45.79       49.43      0.93 o 
   0   8   5      112.46      120.07      1.52 o 
   1   8   5       64.40       66.89      0.94 o 
   2   8   5       10.38        8.75      0.80 o 
   3   8   5        0.47        1.47      1.15 o 
  -1   9   5       83.55       87.50      1.58 o 
   0   9   5        0.51        0.47      0.74 o 
   1   9   5       25.71       26.58      0.91 o 
   2   9   5        1.62        3.26      0.81 o 
  -2  -8   6        0.22        0.81      0.69 o 
  -1  -8   6       41.65       42.05      2.42 o 
   0  -8   6       90.95       95.30      1.58 o 
   1  -8   6       43.78       44.62      1.24 o 
   2  -8   6        5.56        5.05      0.89 o 
  -3  -7   6        2.46        3.10      0.73 o 
  -2  -7   6      169.75      181.64      2.12 o 
  -1  -7   6       14.70       15.59      1.03 o 
   0  -7   6       15.64       17.27      0.91 o 
   1  -7   6       78.65       79.69      1.37 o 
   2  -7   6        0.65        1.26      0.69 o 
   3  -7   6       24.59       25.88      1.33 o 
  -4  -6   6        5.21        5.37      0.89 o 
  -3  -6   6        1.59        2.02      0.62 o 
  -2  -6   6      347.98      352.04      2.22 o 
  -1  -6   6      224.94      226.40      3.95 o 
   0  -6   6        4.59        3.90      0.63 o 
   1  -6   6       39.51       38.85      1.19 o 
   2  -6   6      562.75      558.92      4.37 o 
   3  -6   6       25.62       24.31      0.89 o 
   4  -6   6       19.80       19.37      1.18 o 
  -4  -5   6        6.00        7.13      0.59 o 
  -3  -5   6      149.10      146.17      1.93 o 
  -2  -5   6      452.09      436.87      4.39 o 
  -1  -5   6       29.39       31.18      0.65 o 
   0  -5   6      261.92      257.34      2.37 o 
   1  -5   6      165.62      168.30      1.54 o 
   2  -5   6       56.58       52.28      0.71 o 
   3  -5   6        9.48        9.89      0.58 o 
   4  -5   6       26.41       26.67      1.61 o 
  -5  -4   6       69.74       65.48      1.97 o 
  -4  -4   6       37.50       35.88      0.71 o 
  -3  -4   6      295.22      284.12      2.17 o 
  -2  -4   6       43.76       42.06      1.76 o 
  -1  -4   6        0.47        0.94      0.36 o 
   0  -4   6        6.08        6.83      0.50 o 
   1  -4   6        6.47        7.44      0.49 o 
   2  -4   6       26.12       24.46      0.55 o 
   3  -4   6       10.84       11.33      0.54 o 
   4  -4   6      166.75      164.22      4.21 o 
   5  -4   6      233.81      247.61      4.74 o 
  -5  -3   6        6.23        4.33      0.72 o 
  -4  -3   6       43.76       40.30      0.81 o 
  -3  -3   6       75.46       69.68      0.80 o 
  -2  -3   6       10.27       11.44      0.44 o 
  -1  -3   6       65.63       66.48      0.85 o 
   0  -3   6      116.59      125.19      2.24 o 
   1  -3   6      285.11      291.16      1.89 o 
   2  -3   6        1.14        2.32      0.39 o 
   3  -3   6        4.89        3.16      0.43 o 
   4  -3   6      299.17      284.15      2.39 o 
   5  -3   6        7.19        6.44      0.68 o 
  -5  -2   6        0.04        0.05      0.61 o 
  -4  -2   6        3.92        1.07      0.47 o 
  -3  -2   6      190.24      177.57      2.35 o 
  -2  -2   6        6.89        7.52      0.67 o 
  -1  -2   6      909.23      947.70      3.42 o 
   0  -2   6     2379.64     2788.05      7.21 o 
   1  -2   6       65.90       67.61      0.87 o 
   2  -2   6       21.93       26.16      0.89 o 
   3  -2   6        3.58        2.87      0.45 o 
   4  -2   6        1.78        2.84      0.50 o 
   5  -2   6       29.47       29.68      1.96 o 
  -5  -1   6       89.63       72.97      1.96 o 
  -4  -1   6        2.13        4.43      0.57 o 
  -3  -1   6        6.57        6.61      1.61 o 
  -2  -1   6        0.07        0.30      0.56 o 
  -1  -1   6      173.43      183.08      2.78 o 
   0  -1   6      104.39       99.67      0.73 o 
   1  -1   6       54.42       49.03      1.06 o 
   2  -1   6      283.39      307.86      2.28 o 
   3  -1   6      180.70      189.39      3.42 o 
   4  -1   6        1.76        1.12      0.40 o 
   5  -1   6        1.08        0.51      0.50 o 
   6  -1   6        0.03        0.18      0.73 o 
  -6   0   6       13.16       12.70      1.45 o 
  -5   0   6       34.33       39.82      1.58 o 
  -4   0   6       11.17       12.53      0.60 o 
  -3   0   6       17.63       16.19      0.94 o 
  -2   0   6      128.19      133.03      1.58 o 
  -1   0   6     1260.37     1346.84      3.72 o 
   0   0   6        7.84        8.20      0.30 o 
   1   0   6      177.55      183.03      2.47 o 
   2   0   6      795.99      845.56      7.82 o 
   3   0   6      334.85      336.34      1.81 o 
   4   0   6      122.38      123.85      0.94 o 
   5   0   6        4.14        4.59      0.59 o 
   6   0   6       16.27       15.41      0.81 o 
  -5   1   6        1.37        2.23      0.70 o 
  -4   1   6        0.02        0.00      0.57 o 
  -3   1   6       11.70       12.27      0.49 o 
  -2   1   6      142.44      159.22      0.91 o 
  -1   1   6      456.58      442.09      2.46 o 
   0   1   6      224.45      217.38      3.81 o 
   1   1   6      170.26      175.00      1.45 o 
   2   1   6       13.31       18.88      1.50 o 
   3   1   6        0.97        1.30      0.39 o 
   4   1   6        0.93        0.56      0.42 o 
   5   1   6      111.93      112.69      1.25 o 
   6   1   6        4.08        3.08      0.74 o 
  -5   2   6       15.49       14.42      1.12 o 
  -4   2   6        6.63        6.76      0.57 o 
  -3   2   6       69.62       66.95      0.84 o 
  -2   2   6      786.58      811.40      3.67 o 
  -1   2   6      120.94      127.55      1.53 o 
   0   2   6        1.64        0.69      0.44 o 
   1   2   6       82.82       78.11      1.64 o 
   2   2   6     1399.30     1544.67      9.06 o 
   3   2   6       60.75       53.52      0.87 o 
   4   2   6      118.79      118.04      1.24 o 
   5   2   6      195.86      203.51      2.09 o 
   6   2   6        0.18        0.59      0.60 o 
  -5   3   6        0.84        1.27      0.69 o 
  -4   3   6       48.69       47.10      0.85 o 
  -3   3   6      191.95      177.20      3.26 o 
  -2   3   6       75.27       76.52      0.93 o 
  -1   3   6        0.19        0.25      0.30 o 
   0   3   6      247.24      257.53      3.43 o 
   1   3   6     1763.45     1794.72     13.06 o 
   2   3   6      242.66      244.73      3.01 o 
   3   3   6      210.66      209.63      1.47 o 
   4   3   6       77.65       77.04      0.96 o 
   5   3   6      105.83      101.55      3.40 o 
   6   3   6        2.23        2.30      0.67 o 
  -5   4   6       52.26       51.43      1.21 o 
  -4   4   6       11.95       10.67      0.70 o 
  -3   4   6        0.63        0.31      0.54 o 
  -2   4   6        5.80        4.68      0.52 o 
  -1   4   6      148.50      153.49      0.97 o 
   0   4   6        1.37        2.51      0.42 o 
   1   4   6      125.46      124.07      1.11 o 
   2   4   6       10.07       11.29      0.42 o 
   3   4   6       28.58       27.37      0.57 o 
   4   4   6      145.68      136.28      1.84 o 
   5   4   6       10.78       11.65      0.92 o 
  -5   5   6       50.09       54.72      1.17 o 
  -4   5   6        6.46        5.34      0.76 o 
  -3   5   6       22.71       20.91      1.15 o 
  -2   5   6        0.09        0.28      0.52 o 
  -1   5   6      114.46      128.54      1.42 o 
   0   5   6        5.79        5.45      0.32 o 
   1   5   6       12.82        9.28      0.28 o 
   2   5   6        0.01        0.09      0.30 o 
   3   5   6      269.29      272.81      1.81 o 
   4   5   6      337.83      332.78      2.78 o 
   5   5   6       71.64       74.05      1.52 o 
  -4   6   6       20.89       19.84      1.06 o 
  -3   6   6      251.30      237.11      2.12 o 
  -2   6   6      131.94      145.89      1.45 o 
  -1   6   6        4.24        2.29      0.42 o 
   0   6   6      327.70      338.50      3.56 o 
   1   6   6       91.44       86.19      0.82 o 
   2   6   6       28.29       29.52      0.61 o 
   3   6   6       43.27       38.00      0.76 o 
   4   6   6      122.97      115.07      1.68 o 
   5   6   6       12.78       12.16      1.06 o 
  -3   7   6       11.69       12.15      0.92 o 
  -2   7   6        0.99        0.49      0.62 o 
  -1   7   6      485.15      501.94      4.64 o 
   0   7   6        3.76        4.49      0.41 o 
   1   7   6        0.05        0.25      0.29 o 
   2   7   6        0.53        0.54      0.44 o 
   3   7   6       56.15       53.79      1.08 o 
   4   7   6       15.04       12.42      0.94 o 
  -3   8   6        8.96        9.79      1.06 o 
  -2   8   6        3.27        3.92      0.73 o 
  -1   8   6      165.55      177.01      2.66 o 
   0   8   6      303.42      318.24      2.56 o 
   1   8   6       81.23       84.79      1.06 o 
   2   8   6       17.34       17.99      0.82 o 
   3   8   6        0.92        0.18      0.74 o 
  -1   9   6       94.44      104.85      1.95 o 
   0   9   6        1.81        1.43      0.74 o 
   1   9   6        3.98        3.65      0.58 o 
   2   9   6       15.31       15.13      0.88 o 
  -1  -8   7       43.11       41.45      2.24 o 
   0  -8   7       15.58       16.50      0.95 o 
   1  -8   7       59.32       56.57      1.37 o 
  -3  -7   7        3.55        4.39      0.73 o 
  -2  -7   7      148.99      154.88      1.68 o 
  -1  -7   7      320.50      315.58      6.72 o 
   0  -7   7      116.65      129.02      1.69 o 
   1  -7   7        3.30        2.99      0.69 o 
   2  -7   7       12.14       12.32      0.91 o 
   3  -7   7       97.79      103.70      1.97 o 
  -4  -6   7        7.85        9.31      0.74 o 
  -3  -6   7        4.61        3.43      0.63 o 
  -2  -6   7       51.46       50.99      1.29 o 
  -1  -6   7      138.46      121.43      1.76 o 
   0  -6   7       49.08       48.29      1.00 o 
   1  -6   7        0.00        0.00      0.58 o 
   2  -6   7       15.59       15.83      0.78 o 
   3  -6   7       18.17       17.03      0.70 o 
  -4  -5   7       11.94       13.05      0.70 o 
  -3  -5   7       38.45       36.66      1.41 o 
  -2  -5   7      160.37      161.10      1.36 o 
  -1  -5   7       53.97       52.61      0.77 o 
   0  -5   7      225.88      221.67      3.72 o 
   1  -5   7       90.41       89.91      1.12 o 
   2  -5   7      200.83      195.75      3.31 o 
   3  -5   7        0.17        0.14      0.54 o 
   4  -5   7       14.40       16.02      2.15 o 
  -5  -4   7       39.86       38.35      1.56 o 
  -4  -4   7        3.10        3.14      0.54 o 
  -3  -4   7        8.23        7.07      0.50 o 
  -2  -4   7      156.47      156.94      2.69 o 
  -1  -4   7        9.98        7.19      0.45 o 
   0  -4   7      108.23      110.61      1.21 o 
   1  -4   7      605.51      599.10      3.96 o 
   2  -4   7      139.76      137.76      1.00 o 
   3  -4   7       81.17       75.52      1.40 o 
   4  -4   7      165.62      157.00      2.42 o 
   5  -4   7       72.82       71.28      1.83 o 
  -5  -3   7       36.26       34.44      1.58 o 
  -4  -3   7       58.89       59.66      1.16 o 
  -3  -3   7      230.13      218.22      1.42 o 
  -2  -3   7      659.00      673.60      4.30 o 
  -1  -3   7      123.30      124.45      1.22 o 
   0  -3   7       43.93       38.10      1.63 o 
   1  -3   7      908.89      917.54      5.58 o 
   2  -3   7        0.04        0.00      0.31 o 
   3  -3   7       60.40       61.83      0.77 o 
   4  -3   7       59.29       55.89      1.22 o 
   5  -3   7      183.50      191.66      1.97 o 
  -5  -2   7       21.10       19.39      2.42 o 
  -4  -2   7      413.59      383.54      3.80 o 
  -3  -2   7      359.00      334.74      3.92 o 
  -2  -2   7        0.00        0.08      0.36 o 
  -1  -2   7      162.04      155.41      2.87 o 
   0  -2   7      589.60      621.72      8.38 o 
   1  -2   7        0.90        0.57      0.27 o 
   2  -2   7      127.02      140.84      1.77 o 
   3  -2   7        9.04        7.93      0.94 o 
   4  -2   7      136.94      137.06      3.34 o 
   5  -2   7        0.12        0.09      0.76 o 
  -5  -1   7       97.88       98.19      5.55 o 
  -4  -1   7       11.43        8.34      1.01 o 
  -3  -1   7       27.06       25.00      1.61 o 
  -2  -1   7       96.96       96.32      1.39 o 
  -1  -1   7      112.86      116.38      1.04 o 
   0  -1   7      233.00      238.33      1.55 o 
   1  -1   7      103.81      103.74      0.96 o 
   2  -1   7      705.02      737.68      4.21 o 
   3  -1   7       30.19       33.48      0.76 o 
   4  -1   7        3.41        3.97      0.45 o 
   5  -1   7        8.17        6.70      0.61 o 
  -5   0   7        1.30        1.16      1.07 o 
  -4   0   7        5.99        6.84      0.64 o 
  -3   0   7       98.23       97.47      2.78 o 
  -2   0   7      191.97      216.75      3.58 o 
  -1   0   7     2207.97     2387.90      5.18 o 
   0   0   7       49.44       48.33      0.54 o 
   1   0   7       26.27       21.33      0.60 o 
   2   0   7      281.86      284.43      3.69 o 
   3   0   7        4.02        6.44      0.41 o 
   4   0   7       80.25       83.53      0.96 o 
   5   0   7        1.29        1.30      0.53 o 
   6   0   7       34.13       33.68      1.02 o 
  -5   1   7       13.39       16.76      0.84 o 
  -4   1   7       10.45        7.67      0.73 o 
  -3   1   7       47.20       52.90      0.60 o 
  -2   1   7        1.52        1.02      0.28 o 
  -1   1   7      225.53      202.82      2.92 o 
   0   1   7        0.55        0.81      0.29 o 
   1   1   7        0.66        0.00      0.63 o 
   2   1   7      210.58      228.75      3.38 o 
   3   1   7       31.73       54.75      0.66 o 
   4   1   7       30.14       26.95      0.65 o 
   5   1   7        7.79        6.28      0.67 o 
   6   1   7        8.43        9.53      0.81 o 
  -5   2   7        9.21        9.65      0.84 o 
  -4   2   7        0.07        0.34      0.48 o 
  -3   2   7      120.74      119.42      1.63 o 
  -2   2   7       59.03       58.75      1.94 o 
  -1   2   7       15.11       12.24      0.42 o 
   0   2   7       71.04       73.61      1.07 o 
   1   2   7      127.99      118.58      2.42 o 
   2   2   7        5.74        3.55      0.42 o 
   3   2   7       24.52       20.98      0.44 o 
   4   2   7       31.67       30.92      0.70 o 
   5   2   7       84.85       83.66      1.49 o 
   6   2   7       42.28       41.72      1.15 o 
  -5   3   7        5.88        7.19      0.80 o 
  -4   3   7      182.04      179.24      1.94 o 
  -3   3   7        0.21        0.35      0.48 o 
  -2   3   7      119.90      124.34      3.34 o 
  -1   3   7       35.62       31.28      0.61 o 
   0   3   7      241.45      244.45      3.47 o 
   1   3   7        1.19        0.96      0.31 o 
   2   3   7       70.54       63.35      0.70 o 
   3   3   7        2.83        3.46      0.39 o 
   4   3   7       38.99       39.61      0.81 o 
   5   3   7       47.33       44.52      1.22 o 
   6   3   7        1.87        2.96      0.69 o 
  -5   4   7        5.72        4.44      0.82 o 
  -4   4   7       19.77       19.09      0.73 o 
  -3   4   7      202.67      204.81      3.93 o 
  -2   4   7       62.92       64.21      1.03 o 
  -1   4   7        0.69        0.68      0.43 o 
   0   4   7        0.00        0.25      0.32 o 
   1   4   7      529.58      544.64      1.91 o 
   2   4   7       33.61       35.81      0.52 o 
   3   4   7        7.51        6.44      0.45 o 
   4   4   7      465.80      475.43      2.90 o 
   5   4   7       86.93       80.66      1.52 o 
  -4   5   7       27.71       25.81      0.93 o 
  -3   5   7      202.97      204.57      1.73 o 
  -2   5   7       40.60       37.08      0.80 o 
  -1   5   7      102.23      117.21      1.17 o 
   0   5   7      157.89      169.87      1.51 o 
   1   5   7      115.34      130.27      0.79 o 
   2   5   7        0.66        0.50      0.33 o 
   3   5   7      133.88      130.88      1.09 o 
   4   5   7       49.09       44.65      1.22 o 
   5   5   7      112.54      113.79      1.82 o 
  -4   6   7      273.97      283.88      4.47 o 
  -3   6   7       29.48       25.06      0.91 o 
  -2   6   7       22.38       26.49      0.94 o 
  -1   6   7       58.63       51.78      0.79 o 
   0   6   7      723.49      723.70      3.49 o 
   1   6   7       99.95       95.81      1.19 o 
   2   6   7       19.42       17.82      0.53 o 
   3   6   7       29.28       27.00      1.20 o 
   4   6   7      312.42      308.53     10.93 o 
   5   6   7        1.77        2.44      0.92 o 
  -3   7   7        0.15        0.65      0.78 o 
  -2   7   7       17.07       17.62      0.99 o 
  -1   7   7       15.56       13.35      0.60 o 
   0   7   7        7.19        6.17      0.45 o 
   1   7   7       38.05       39.14      0.49 o 
   2   7   7       39.89       39.33      0.72 o 
   3   7   7       46.61       53.84      1.34 o 
   4   7   7       20.74       16.55      0.96 o 
  -2   8   7        4.06        4.62      0.92 o 
  -1   8   7       51.58       52.51      0.94 o 
   0   8   7      217.44      229.62      2.25 o 
   1   8   7       12.87       13.33      0.46 o 
   2   8   7        7.17        6.78      0.67 o 
   3   8   7        7.50        4.59      0.92 o 
  -1   9   7       96.38      107.26      1.29 o 
   0   9   7        0.01        0.48      0.74 o 
   1   9   7       12.57       13.41      0.67 o 
   2   9   7        0.06        0.52      0.68 o 
  -1  -8   8       59.50       63.03      1.59 o 
   0  -8   8       78.47       73.54      1.48 o 
  -3  -7   8        1.41        1.52      0.73 o 
  -2  -7   8        7.51        6.96      0.73 o 
  -1  -7   8        0.15        0.46      0.86 o 
   0  -7   8      151.88      161.36      4.21 o 
   1  -7   8       86.99       90.53      1.46 o 
   2  -7   8        4.24        3.91      0.78 o 
  -3  -6   8        0.04        0.00      0.62 o 
  -2  -6   8        1.72        1.39      0.62 o 
  -1  -6   8       20.06       18.80      1.61 o 
   0  -6   8      117.78      113.76      3.12 o 
   1  -6   8        1.48        1.14      0.65 o 
   2  -6   8       17.83       18.55      0.79 o 
   3  -6   8      164.97      167.54      1.93 o 
  -4  -5   8       19.22       20.79      1.18 o 
  -3  -5   8        0.09        0.00      0.55 o 
  -2  -5   8        2.16        1.95      0.51 o 
  -1  -5   8        7.19        6.75      0.68 o 
   0  -5   8      136.20      140.30      1.81 o 
   1  -5   8      147.56      150.88      2.07 o 
   2  -5   8      383.25      388.96      4.15 o 
   3  -5   8       90.90       96.47      2.77 o 
   4  -5   8        0.03        0.45      0.78 o 
  -5  -4   8       45.37       45.79      1.77 o 
  -4  -4   8        1.00        1.32      0.51 o 
  -3  -4   8       35.20       39.67      0.72 o 
  -2  -4   8      377.74      378.37      3.15 o 
  -1  -4   8       23.76       27.48      1.17 o 
   0  -4   8      129.22      127.60      1.03 o 
   1  -4   8        0.13        0.49      0.47 o 
   2  -4   8      156.06      146.10      1.61 o 
   3  -4   8      199.54      194.17      1.42 o 
   4  -4   8       21.21       20.47      1.11 o 
  -5  -3   8       29.36       31.80      1.58 o 
  -4  -3   8        0.00        0.06      0.65 o 
  -3  -3   8      933.15      934.58      3.10 o 
  -2  -3   8     1255.72     1290.20      8.91 o 
  -1  -3   8        3.44        4.09      0.43 o 
   0  -3   8      174.73      163.06      1.31 o 
   1  -3   8      608.18      608.21      2.91 o 
   2  -3   8       70.42       67.18      1.12 o 
   3  -3   8       83.49       82.99      1.52 o 
   4  -3   8       12.99       11.76      1.08 o 
   5  -3   8        8.63       10.64      0.79 o 
  -5  -2   8       29.89       29.90      1.97 o 
  -4  -2   8      263.05      266.42      3.94 o 
  -3  -2   8       25.88       23.75      0.95 o 
  -2  -2   8       10.21       10.73      0.49 o 
  -1  -2   8       55.43       52.73      0.67 o 
   0  -2   8        3.54        3.33      0.36 o 
   1  -2   8       67.28       64.47      0.65 o 
   2  -2   8       17.44       18.39      1.01 o 
   3  -2   8        1.77        1.94      0.54 o 
   4  -2   8       42.80       45.44      0.89 o 
   5  -2   8       14.45       18.20      0.81 o 
  -5  -1   8       58.90       55.31      1.83 o 
  -4  -1   8        1.99        2.44      1.08 o 
  -3  -1   8        0.24        0.90      0.69 o 
  -2  -1   8      151.48      147.03      1.24 o 
  -1  -1   8      110.87      115.41      1.07 o 
   0  -1   8     2681.52     3008.80     21.52 o 
   1  -1   8        0.15        0.26      0.27 o 
   2  -1   8      236.02      227.08      3.05 o 
   3  -1   8        4.79        3.40      0.54 o 
   4  -1   8      109.19       98.56      1.53 o 
   5  -1   8        9.51        9.66      0.69 o 
  -5   0   8       59.08       55.15      3.05 o 
  -4   0   8       12.82        9.86      1.07 o 
  -3   0   8       35.85       36.83      1.79 o 
  -2   0   8       68.94       83.28      1.21 o 
  -1   0   8      801.49      854.79      7.21 o 
   0   0   8     1212.57     1400.96     11.39 o 
   1   0   8      505.93      508.83      6.18 o 
   2   0   8       25.79       27.15      0.52 o 
   3   0   8       16.26       10.87      0.82 o 
   4   0   8       37.90       31.75      0.88 o 
   5   0   8        3.28        3.31      0.67 o 
   6   0   8       43.73       43.42      1.08 o 
  -5   1   8       12.65        7.94      0.72 o 
  -4   1   8       57.43       49.96      0.73 o 
  -3   1   8       77.13       78.23      0.71 o 
  -2   1   8        3.14        2.07      0.42 o 
  -1   1   8       10.93        7.53      0.44 o 
   0   1   8      225.55      231.33      2.58 o 
   1   1   8      158.12      158.17      1.58 o 
   2   1   8      208.04      236.83      2.78 o 
   3   1   8      116.10      104.43      1.47 o 
   4   1   8       22.60       20.87      0.63 o 
   5   1   8        0.22        0.20      0.86 o 
   6   1   8        4.83        5.45      0.74 o 
  -5   2   8       16.63       11.43      0.84 o 
  -4   2   8        2.98        2.77      0.51 o 
  -3   2   8       12.22       12.61      0.58 o 
  -2   2   8       40.24       35.82      0.70 o 
  -1   2   8        6.98        8.14      0.37 o 
   0   2   8        8.92        8.52      0.63 o 
   1   2   8      176.42      158.51      1.88 o 
   2   2   8      128.34      132.83      2.29 o 
   3   2   8       25.93       29.15      0.67 o 
   4   2   8        1.18        1.18      0.51 o 
   5   2   8       21.94       21.15      1.43 o 
   6   2   8       14.32       13.86      0.79 o 
  -5   3   8        3.39        3.49      0.80 o 
  -4   3   8      172.95      163.76      2.41 o 
  -3   3   8       90.36       89.24      1.29 o 
  -2   3   8       86.40       78.30      0.95 o 
  -1   3   8       73.13       72.39      1.16 o 
   0   3   8      347.37      353.56      3.13 o 
   1   3   8       10.29        8.38      0.44 o 
   2   3   8       72.78       79.86      0.76 o 
   3   3   8      128.00      120.80      2.09 o 
   4   3   8      160.96      158.05      1.29 o 
   5   3   8       50.66       51.98      1.36 o 
  -5   4   8       26.07       28.93      1.08 o 
  -4   4   8        8.36        7.77      0.72 o 
  -3   4   8      112.02      114.49      1.32 o 
  -2   4   8      310.60      316.40      2.55 o 
  -1   4   8       22.17       20.36      0.94 o 
   0   4   8        7.39        5.95      0.38 o 
   1   4   8        2.41        1.20      0.29 o 
   2   4   8      371.03      390.96      3.46 o 
   3   4   8        0.24        0.23      0.52 o 
   4   4   8      219.04      218.12      4.59 o 
   5   4   8       90.82       93.34      4.30 o 
  -4   5   8       32.66       28.38      0.86 o 
  -3   5   8      195.62      189.98      2.95 o 
  -2   5   8       60.83       55.49      1.20 o 
  -1   5   8        0.18        0.00      0.52 o 
   0   5   8       69.06       72.84      0.95 o 
   1   5   8      760.19      796.88      3.43 o 
   2   5   8      113.93      112.73      1.87 o 
   3   5   8       38.22       38.03      0.75 o 
   4   5   8        9.39       10.01      0.70 o 
   5   5   8      162.29      166.73      3.05 o 
  -4   6   8        3.33        1.77      0.78 o 
  -3   6   8      170.10      175.47      1.75 o 
  -2   6   8        0.90        0.11      0.65 o 
  -1   6   8      150.77      143.94      3.07 o 
   0   6   8        3.51        3.30      0.35 o 
   1   6   8       67.05       68.85      0.95 o 
   2   6   8        8.92        8.88      0.45 o 
   3   6   8        2.20        2.25      0.56 o 
   4   6   8       20.22       19.94      1.08 o 
   5   6   8        0.28        1.19      0.92 o 
  -3   7   8        0.27        0.50      0.89 o 
  -2   7   8       84.59       81.54      1.60 o 
  -1   7   8       68.34       73.31      2.19 o 
   0   7   8        3.14        2.94      0.46 o 
   1   7   8       80.13       79.31      0.63 o 
   2   7   8       67.98       66.03      0.91 o 
   3   7   8        6.33        5.44      0.63 o 
   4   7   8      107.75      106.68      1.71 o 
  -2   8   8        4.05        4.72      0.92 o 
  -1   8   8       36.06       34.16      0.90 o 
   0   8   8      140.23      142.38      2.06 o 
   1   8   8        1.56        1.97      0.34 o 
   2   8   8        1.76        1.78      0.57 o 
   3   8   8      112.28      113.23      3.40 o 
  -1   9   8       75.08       82.16      1.29 o 
   0   9   8       41.99       44.25      1.09 o 
   1   9   8       49.22       55.02      1.24 o 
   2   9   8        2.34        3.17      0.99 o 
  -2  -7   9        3.27        3.11      0.99 o 
  -1  -7   9        6.39        5.44      0.99 o 
   0  -7   9      168.25      169.92      2.82 o 
   1  -7   9      179.71      191.28      2.43 o 
   2  -7   9        5.75        4.76      0.79 o 
  -3  -6   9        2.05        3.32      0.63 o 
  -2  -6   9        0.27        0.77      0.62 o 
  -1  -6   9       51.63       46.31      1.43 o 
   0  -6   9       31.05       31.73      0.97 o 
   1  -6   9       14.52       14.75      0.77 o 
   2  -6   9       16.15       14.50      0.98 o 
   3  -6   9       10.41       10.06      0.91 o 
  -4  -5   9        3.06        2.76      0.66 o 
  -3  -5   9       27.29       27.84      0.99 o 
  -2  -5   9       14.65       14.22      0.86 o 
  -1  -5   9      576.39      544.96      6.05 o 
   0  -5   9      128.15      128.29      1.91 o 
   1  -5   9       23.29       23.65      0.80 o 
   2  -5   9       74.17       74.79      1.12 o 
   3  -5   9        8.99        9.23      0.60 o 
   4  -5   9        1.31        0.94      0.92 o 
  -4  -4   9        8.86       10.35      0.87 o 
  -3  -4   9       14.22       15.02      0.65 o 
  -2  -4   9      714.37      722.56      5.73 o 
  -1  -4   9       93.00       94.77      1.21 o 
   0  -4   9        0.00        0.26      0.44 o 
   1  -4   9      159.14      149.96      1.34 o 
   2  -4   9      350.23      332.14      3.45 o 
   3  -4   9       35.58       33.66      0.80 o 
   4  -4   9        1.26        0.79      0.69 o 
  -5  -3   9        0.31        0.92      0.78 o 
  -4  -3   9       12.01       11.61      0.90 o 
  -3  -3   9      156.90      150.00      1.89 o 
  -2  -3   9      211.33      217.98      3.47 o 
  -1  -3   9        2.25        3.07      0.52 o 
   0  -3   9        4.77        4.62      0.39 o 
   1  -3   9      163.27      169.14      1.27 o 
   2  -3   9       43.70       42.74      0.73 o 
   3  -3   9        0.01        0.00      0.56 o 
   4  -3   9        1.92        2.09      0.69 o 
   5  -3   9       95.67      107.28      1.41 o 
  -5  -2   9        6.62        5.93      0.80 o 
  -4  -2   9      180.98      183.61      1.83 o 
  -3  -2   9      104.42       97.76      1.83 o 
  -2  -2   9      298.15      315.73      1.65 o 
  -1  -2   9        1.04        1.99      0.33 o 
   0  -2   9       46.73       45.83      0.86 o 
   1  -2   9      497.84      503.22      3.36 o 
   2  -2   9       51.11       53.79      1.39 o 
   3  -2   9        4.74        4.09      0.63 o 
   4  -2   9       39.56       44.10      0.84 o 
   5  -2   9      314.28      324.95      4.14 o 
  -5  -1   9       39.22       42.29      1.17 o 
  -4  -1   9        0.26        0.26      0.94 o 
  -3  -1   9      372.56      371.13      9.50 o 
  -2  -1   9      273.32      277.93      1.38 o 
  -1  -1   9        0.50        1.20      0.31 o 
   0  -1   9      743.67      784.56      6.67 o 
   1  -1   9      932.22      986.95      6.80 o 
   2  -1   9        4.49        2.06      0.81 o 
   3  -1   9       31.07       29.27      0.80 o 
   4  -1   9      113.68      121.46      1.86 o 
   5  -1   9       95.96      100.53      1.25 o 
  -5   0   9       78.30       83.78      2.26 o 
  -4   0   9      513.16      456.72      2.55 o 
  -3   0   9        3.25        5.47      0.87 o 
  -2   0   9       47.49       51.80      1.48 o 
  -1   0   9        4.26        1.34      0.41 o 
   0   0   9      567.77      592.46      2.32 o 
   1   0   9      289.24      276.65      3.51 o 
   2   0   9      316.88      325.82      2.93 o 
   3   0   9        5.51        6.26      0.54 o 
   4   0   9       16.01       17.48      1.08 o 
   5   0   9       24.06       20.54      1.52 o 
  -5   1   9       10.05       10.55      1.33 o 
  -4   1   9        0.12        0.04      0.48 o 
  -3   1   9       99.21       99.20      0.88 o 
  -2   1   9        4.62        3.75      0.50 o 
  -1   1   9      195.84      214.10      3.81 o 
   0   1   9      611.78      629.10      4.22 o 
   1   1   9      189.84      198.54      5.55 o 
   2   1   9       21.74       23.26      0.89 o 
   3   1   9        4.03        5.03      0.42 o 
   4   1   9       39.86       35.63      0.94 o 
   5   1   9        3.51        3.18      0.89 o 
  -5   2   9       48.43       45.86      1.39 o 
  -4   2   9        3.02        2.64      0.52 o 
  -3   2   9       26.05       23.84      0.51 o 
  -2   2   9      325.23      334.79      3.09 o 
  -1   2   9        0.72        0.72      0.39 o 
   0   2   9       23.80       25.07      0.88 o 
   1   2   9       83.38       75.46      1.27 o 
   2   2   9       25.16       23.81      0.89 o 
   3   2   9      180.35      158.75      1.90 o 
   4   2   9       25.29       24.52      0.70 o 
   5   2   9        0.00        0.05      0.63 o 
  -5   3   9       28.66       26.14      1.39 o 
  -4   3   9       74.91       72.21      1.73 o 
  -3   3   9      133.71      133.59      1.71 o 
  -2   3   9      318.73      305.14      2.92 o 
  -1   3   9      124.17      122.92      1.04 o 
   0   3   9      225.62      224.35      2.72 o 
   1   3   9       33.99       31.79      1.04 o 
   2   3   9        0.99        1.90      0.53 o 
   3   3   9      221.70      240.16      3.10 o 
   4   3   9      162.39      155.10      3.49 o 
   5   3   9       20.56       22.13      0.81 o 
  -5   4   9       36.43       40.23      1.21 o 
  -4   4   9        0.24        0.00      0.60 o 
  -3   4   9        0.03        0.00      0.51 o 
  -2   4   9       37.26       38.06      0.82 o 
  -1   4   9       45.12       44.37      0.82 o 
   0   4   9       31.99       34.17      1.03 o 
   1   4   9        4.59        4.25      0.33 o 
   2   4   9      203.99      206.76      2.64 o 
   3   4   9        7.46        6.46      0.59 o 
   4   4   9       63.89       65.62      1.77 o 
   5   4   9        1.52        1.90      0.70 o 
  -4   5   9       42.95       35.13      1.14 o 
  -3   5   9       20.00       18.23      0.82 o 
  -2   5   9       26.53       24.41      0.80 o 
  -1   5   9       32.84       26.24      1.01 o 
   0   5   9        0.06        0.41      0.32 o 
   1   5   9        3.13        3.84      0.48 o 
   2   5   9      141.71      144.58      4.19 o 
   3   5   9        0.46        0.50      0.49 o 
   4   5   9       36.89       38.94      0.87 o 
   5   5   9       27.53       27.58      1.22 o 
  -4   6   9       14.41       18.87      1.04 o 
  -3   6   9        0.01        0.91      0.74 o 
  -2   6   9        6.16        4.27      0.67 o 
  -1   6   9       18.74       15.40      0.70 o 
   0   6   9       34.97       38.25      0.63 o 
   1   6   9        4.60        5.63      0.32 o 
   2   6   9       19.60       18.36      0.59 o 
   3   6   9        0.22        0.19      0.55 o 
   4   6   9       53.81       53.17      1.34 o 
  -3   7   9       39.91       39.64      1.15 o 
  -2   7   9      148.43      141.44      2.77 o 
  -1   7   9        0.51        0.77      0.63 o 
   0   7   9        1.49        2.12      0.43 o 
   1   7   9      142.90      144.73      1.15 o 
   2   7   9      128.42      127.12      1.27 o 
   3   7   9        3.06        2.05      0.63 o 
   4   7   9       61.85       67.57      1.43 o 
  -2   8   9        5.33        4.89      0.92 o 
  -1   8   9       34.22       34.94      1.08 o 
   0   8   9      360.87      345.21      1.79 o 
   1   8   9       14.00       12.76      0.85 o 
   2   8   9        0.01        0.00      0.58 o 
   3   8   9        2.11        2.31      0.74 o 
  -1   9   9        7.63        7.38      0.92 o 
   0   9   9      126.81      128.76      1.35 o 
   2   9   9        0.31        0.00      0.78 o 
  -2  -7  10       13.08       12.66      1.16 o 
  -1  -7  10        0.64        1.55      0.94 o 
   0  -7  10       29.57       38.15      1.88 o 
   1  -7  10      111.06      121.07      1.57 o 
  -3  -6  10        0.40        1.00      0.65 o 
  -2  -6  10        0.39        1.05      0.99 o 
  -1  -6  10        4.14        4.02      0.94 o 
   0  -6  10      212.43      193.53      4.14 o 
   1  -6  10      104.16      108.73      1.47 o 
   2  -6  10       21.36       18.45      1.24 o 
   3  -6  10       14.33       15.39      0.95 o 
  -4  -5  10       43.79       48.34      2.96 o 
  -3  -5  10      102.76      110.11      1.42 o 
  -2  -5  10       52.16       51.48      0.90 o 
  -1  -5  10       45.74       39.76      1.74 o 
   0  -5  10       53.92       51.19      0.77 o 
   1  -5  10       10.07        7.92      0.67 o 
   2  -5  10        6.98        6.60      0.66 o 
   3  -5  10       82.40       85.09      1.43 o 
   4  -5  10        2.34        0.92      0.92 o 
  -4  -4  10        7.10        8.36      1.03 o 
  -3  -4  10       11.62       14.39      1.25 o 
  -2  -4  10      134.34      128.77      1.18 o 
  -1  -4  10      120.32      125.06      1.42 o 
   0  -4  10       37.99       37.69      0.64 o 
   1  -4  10      110.21      106.59      1.16 o 
   2  -4  10       65.30       62.67      1.10 o 
   3  -4  10       16.24       14.87      0.82 o 
   4  -4  10        5.86        5.77      0.85 o 
  -4  -3  10       37.49       37.64      1.11 o 
  -3  -3  10       13.00       13.22      0.74 o 
  -2  -3  10        0.08        0.36      0.55 o 
  -1  -3  10      109.78      111.18      0.97 o 
   0  -3  10       47.25       45.90      0.63 o 
   1  -3  10      216.86      209.84      1.97 o 
   2  -3  10     1062.95     1100.55      2.70 o 
   3  -3  10       71.83       65.46      1.24 o 
   4  -3  10        4.63        2.53      0.78 o 
   5  -3  10      121.67      136.12      1.59 o 
  -5  -2  10       34.47       36.57      1.39 o 
  -4  -2  10      119.23      124.98      1.56 o 
  -3  -2  10       55.26       54.56      1.33 o 
  -2  -2  10      497.08      514.03      4.22 o 
  -1  -2  10      163.09      168.38      1.64 o 
   0  -2  10        1.88        2.07      0.30 o 
   1  -2  10        0.19        0.84      0.35 o 
   2  -2  10       91.44       87.48      1.10 o 
   3  -2  10       10.33        9.55      1.43 o 
   4  -2  10        0.91        1.42      0.54 o 
   5  -2  10        0.54        1.02      0.62 o 
  -5  -1  10        0.08        0.68      0.76 o 
  -4  -1  10        0.58        0.22      0.71 o 
  -3  -1  10     1004.82     1001.51      7.48 o 
  -2  -1  10       21.38       23.68      0.59 o 
  -1  -1  10        2.84        1.81      0.32 o 
   0  -1  10      254.09      265.46      3.51 o 
   1  -1  10     1417.84     1443.25     10.55 o 
   2  -1  10        0.27        0.05      0.54 o 
   3  -1  10       73.40       70.97      2.32 o 
   4  -1  10      133.70      133.75      2.56 o 
   5  -1  10       11.01       14.25      0.91 o 
  -5   0  10       77.48       82.28      3.67 o 
  -4   0  10      255.29      255.05      2.28 o 
  -3   0  10      242.67      234.88      4.03 o 
  -2   0  10       18.67       20.62      0.68 o 
  -1   0  10       88.56       79.00      0.76 o 
   0   0  10      169.19      170.99      2.94 o 
   1   0  10       15.69       12.68      0.63 o 
   2   0  10      107.58      111.45      0.96 o 
   3   0  10       62.01       58.67      0.71 o 
   4   0  10        0.48        0.00      0.62 o 
   5   0  10        1.91        3.47      0.69 o 
  -5   1  10        5.46        5.01      2.15 o 
  -4   1  10        0.09        0.33      0.49 o 
  -3   1  10        5.21        4.75      0.47 o 
  -2   1  10        2.48        2.47      0.36 o 
  -1   1  10      144.65      166.28      1.60 o 
   0   1  10     1011.69     1052.13      8.18 o 
   1   1  10      106.36      115.16      3.32 o 
   2   1  10      142.19      138.52      1.89 o 
   3   1  10        0.35        0.17      0.42 o 
   4   1  10       34.96       26.08      1.40 o 
   5   1  10        0.34        0.90      0.89 o 
  -5   2  10       55.87       54.60      1.16 o 
  -4   2  10       41.99       36.81      0.95 o 
  -3   2  10      167.68      161.70      2.11 o 
  -2   2  10      491.64      499.83      3.49 o 
  -1   2  10       16.96       15.24      0.57 o 
   0   2  10      211.77      225.08      3.23 o 
   1   2  10       30.68       29.25      1.13 o 
   2   2  10        0.05        0.52      0.43 o 
   3   2  10       27.96       34.34      0.72 o 
   4   2  10        5.76        3.15      0.58 o 
   5   2  10       19.84       16.80      1.52 o 
  -5   3  10       32.09       38.62      1.22 o 
  -4   3  10        7.58        6.25      0.63 o 
  -3   3  10       54.70       52.59      0.93 o 
  -2   3  10       95.42       91.06      1.44 o 
  -1   3  10       33.30       32.88      0.55 o 
   0   3  10       16.95       16.38      0.47 o 
   1   3  10        3.43        3.35      0.52 o 
   2   3  10      123.26      112.84      1.17 o 
   3   3  10       14.91        8.92      0.45 o 
   4   3  10       17.73       16.05      0.70 o 
   5   3  10       25.24       26.04      1.07 o 
  -4   4  10       12.35       10.41      0.73 o 
  -3   4  10      163.42      157.02      1.59 o 
  -2   4  10       47.38       45.36      1.33 o 
  -1   4  10       18.58       16.95      0.54 o 
   0   4  10       15.67       13.65      0.76 o 
   1   4  10       15.99       13.99      0.63 o 
   2   4  10       15.86       15.19      0.57 o 
   3   4  10       59.39       56.81      1.08 o 
   4   4  10        0.51        0.51      0.63 o 
   5   4  10        2.91        3.83      0.71 o 
  -4   5  10       26.11       21.07      0.86 o 
  -3   5  10        7.28        7.15      0.81 o 
  -2   5  10      166.61      163.32      2.72 o 
  -1   5  10       33.86       31.97      0.69 o 
   0   5  10        1.08        0.00      0.39 o 
   1   5  10       11.55       13.08      0.57 o 
   2   5  10      116.57      122.21      2.83 o 
   3   5  10       45.74       44.60      0.81 o 
   4   5  10        7.01        7.20      0.68 o 
   5   5  10       11.87       12.88      0.85 o 
  -4   6  10       41.99       45.58      1.19 o 
  -3   6  10        0.01        0.30      0.69 o 
  -2   6  10       34.37       30.68      1.00 o 
  -1   6  10       45.83       43.30      0.93 o 
   0   6  10        7.42        5.85      0.45 o 
   1   6  10      177.87      179.07      2.79 o 
   2   6  10      139.88      145.26      2.04 o 
   3   6  10       29.65       26.97      0.74 o 
   4   6  10        3.45        2.77      0.68 o 
  -3   7  10       88.40       89.18      1.45 o 
  -2   7  10       29.75       24.39      0.98 o 
  -1   7  10       49.61       44.70      1.38 o 
   0   7  10      114.02      114.11      1.45 o 
   1   7  10      290.13      291.85      3.61 o 
   2   7  10      193.83      207.13      1.41 o 
   3   7  10        2.32        3.52      0.66 o 
   4   7  10        0.61        1.55      0.70 o 
  -2   8  10       40.35       38.80      1.79 o 
  -1   8  10       17.31       16.80      0.91 o 
   0   8  10       30.46       23.57      1.39 o 
   1   8  10       32.70       32.55      1.16 o 
   2   8  10        3.96        3.34      0.59 o 
   3   8  10       11.41       11.08      1.13 o 
   0   9  10       35.14       39.75      1.22 o 
   1   9  10       27.84       29.57      1.25 o 
  -1  -7  11        0.03        0.00      0.94 o 
   0  -7  11        0.02        0.37      0.72 o 
   1  -7  11        1.13        3.44      0.79 o 
  -2  -6  11        0.11        0.10      0.94 o 
  -1  -6  11        0.07        0.00      0.65 o 
   0  -6  11        2.28        3.69      0.70 o 
   1  -6  11      146.56      146.77      2.38 o 
   2  -6  11       56.26       54.70      1.45 o 
  -3  -5  11       47.35       54.00      1.46 o 
  -2  -5  11       10.49        9.17      0.94 o 
  -1  -5  11       40.75       39.06      1.40 o 
   0  -5  11       65.11       62.90      0.90 o 
   1  -5  11       15.74       13.96      0.75 o 
   2  -5  11        2.93        2.60      0.70 o 
   3  -5  11       12.38       10.85      1.39 o 
  -4  -4  11       31.85       34.89      2.87 o 
  -3  -4  11        2.64        2.27      0.82 o 
  -2  -4  11       37.76       33.72      3.05 o 
  -1  -4  11       47.31       48.89      0.83 o 
   0  -4  11       42.57       47.41      0.84 o 
   1  -4  11      133.76      132.71      2.17 o 
   2  -4  11       24.17       24.40      1.06 o 
   3  -4  11      362.51      365.63      4.54 o 
   4  -4  11       25.40       22.30      1.08 o 
  -4  -3  11      166.29      173.09      2.19 o 
  -3  -3  11        0.82        0.57      0.68 o 
  -2  -3  11       16.68       16.79      0.94 o 
  -1  -3  11      226.07      197.97      1.23 o 
   0  -3  11        6.79        6.84      0.45 o 
   1  -3  11       21.35       19.42      0.52 o 
   2  -3  11       78.88       77.25      0.88 o 
   3  -3  11       10.07       11.96      0.94 o 
   4  -3  11        1.41        1.27      0.76 o 
  -4  -2  11        3.89        5.10      0.81 o 
  -3  -2  11        0.60        0.78      0.65 o 
  -2  -2  11      919.15      941.75      5.41 o 
  -1  -2  11       87.42       87.76      0.97 o 
   0  -2  11       72.27       65.42      0.74 o 
   1  -2  11        9.34       11.90      0.49 o 
   2  -2  11      680.37      654.55      8.50 o 
   3  -2  11      152.50      160.34      2.96 o 
   4  -2  11        0.15        0.36      0.57 o 
   5  -2  11        0.53        0.82      0.63 o 
  -5  -1  11       27.59       28.73      1.22 o 
  -4  -1  11        7.45        7.27      0.70 o 
  -3  -1  11      162.10      155.79      2.74 o 
  -2  -1  11      407.65      410.98      1.66 o 
  -1  -1  11      113.02      104.06      0.78 o 
   0  -1  11      328.38      327.47      1.95 o 
   1  -1  11       37.82       40.05      0.78 o 
   2  -1  11        2.38        2.22      0.39 o 
   3  -1  11       28.67       27.18      1.13 o 
   4  -1  11       29.02       23.00      0.89 o 
   5  -1  11       13.04       17.75      0.85 o 
  -5   0  11       36.12       39.50      1.88 o 
  -4   0  11      159.92      158.70      2.51 o 
  -3   0  11       61.61       66.43      1.13 o 
  -2   0  11        0.03        0.72      0.49 o 
  -1   0  11      124.15      121.69      1.56 o 
   0   0  11       54.56       56.02      1.23 o 
   1   0  11     1179.76     1235.39      4.73 o 
   2   0  11        0.17        0.43      0.46 o 
   3   0  11       33.72       35.81      0.73 o 
   4   0  11        1.38        3.39      0.65 o 
   5   0  11      141.15      146.38      6.36 o 
  -5   1  11        6.78        5.92      1.20 o 
  -4   1  11       34.15       36.63      0.99 o 
  -3   1  11       83.14       81.12      0.96 o 
  -2   1  11        7.63        8.90      0.46 o 
  -1   1  11       84.23      105.25      1.02 o 
   0   1  11       43.44       45.94      1.37 o 
   1   1  11      682.79      692.91      2.47 o 
   2   1  11      336.86      335.23      2.28 o 
   3   1  11       39.12       34.60      1.01 o 
   4   1  11      216.80      214.10      2.41 o 
   5   1  11       47.47       47.07      1.36 o 
  -5   2  11       21.77       20.98      0.96 o 
  -4   2  11      105.09       90.26      1.38 o 
  -3   2  11       63.82       64.50      0.82 o 
  -2   2  11      465.84      469.78      4.90 o 
  -1   2  11       56.77       52.62      0.75 o 
   0   2  11      177.04      180.31      1.01 o 
   1   2  11        8.78        8.31      0.63 o 
   2   2  11        3.77        5.14      0.49 o 
   3   2  11        9.13        7.81      0.46 o 
   4   2  11       69.41       60.50      1.83 o 
   5   2  11       37.09       40.02      0.94 o 
  -4   3  11       69.68       62.33      1.02 o 
  -3   3  11        3.78        3.14      0.54 o 
  -2   3  11        3.20        3.02      0.40 o 
  -1   3  11       16.59       16.18      0.59 o 
   0   3  11       26.56       22.16      0.65 o 
   1   3  11       15.77       14.81      0.63 o 
   2   3  11      278.98      279.59      1.83 o 
   3   3  11        5.81        4.70      0.44 o 
   4   3  11        3.72        3.67      0.59 o 
   5   3  11        8.72        9.01      0.75 o 
  -4   4  11       23.05       20.58      0.82 o 
  -3   4  11      362.77      358.50      2.29 o 
  -2   4  11      195.40      195.35      1.29 o 
  -1   4  11        2.92        2.89      0.44 o 
   0   4  11       20.30       21.37      0.53 o 
   1   4  11       35.17       36.40      0.88 o 
   2   4  11        1.61        1.26      0.41 o 
   3   4  11       48.36       43.92      0.75 o 
   4   4  11        8.92        9.32      0.64 o 
   5   4  11       11.82       12.86      0.81 o 
  -4   5  11       20.53       19.24      0.86 o 
  -3   5  11       20.98       20.01      0.83 o 
  -2   5  11       60.86       60.84      1.22 o 
  -1   5  11        8.84        8.04      0.54 o 
   0   5  11        5.15        3.23      0.43 o 
   1   5  11        1.24        1.73      0.47 o 
   2   5  11       26.79       29.05      0.89 o 
   3   5  11       79.20       86.43      0.98 o 
   4   5  11        0.11        0.64      0.64 o 
   5   5  11        0.55        0.30      0.75 o 
  -3   6  11        3.28        2.51      0.78 o 
  -2   6  11       99.93       95.85      1.36 o 
  -1   6  11      115.51      114.22      1.36 o 
   0   6  11       93.60       90.34      1.25 o 
   1   6  11       29.13       30.02      0.63 o 
   2   6  11       52.54       56.16      1.61 o 
   3   6  11       56.07       58.72      0.93 o 
   4   6  11        3.00        2.91      0.68 o 
  -3   7  11       70.54       64.21      1.32 o 
  -2   7  11        2.68        3.15      0.78 o 
  -1   7  11       44.91       37.60      0.97 o 
   0   7  11      141.32      141.15      2.31 o 
   1   7  11       18.37       18.48      0.67 o 
   2   7  11       50.24       55.69      1.39 o 
   3   7  11        1.50        1.44      0.62 o 
   4   7  11        0.00        0.64      0.68 o 
  -2   8  11       41.65       44.12      1.51 o 
  -1   8  11       15.22       13.84      0.84 o 
   0   8  11        1.91        1.58      0.76 o 
   1   8  11        4.02        5.00      0.62 o 
   2   8  11       27.64       25.89      1.02 o 
   3   8  11       19.06       21.74      0.94 o 
  -2  -6  12        0.26        0.37      0.94 o 
  -1  -6  12        1.34        1.81      0.71 o 
   0  -6  12        0.35        0.12      0.66 o 
   1  -6  12      106.98      102.08      2.21 o 
   2  -6  12       30.02       31.90      1.56 o 
  -3  -5  12        0.22        0.00      0.94 o 
  -2  -5  12        0.97        1.52      0.99 o 
  -1  -5  12      111.66      112.17      1.40 o 
   0  -5  12       23.06       27.94      0.72 o 
   1  -5  12        8.88        9.32      0.89 o 
   2  -5  12       57.92       53.55      1.43 o 
   3  -5  12        0.27        0.36      1.27 o 
  -3  -4  12       50.85       52.30      1.79 o 
  -2  -4  12        0.48        0.59      0.65 o 
  -1  -4  12      182.64      183.08      1.54 o 
   0  -4  12      187.04      158.59      1.17 o 
   1  -4  12      108.59       99.71      1.43 o 
   2  -4  12        0.77        0.05      0.69 o 
   3  -4  12       63.22       60.28      1.88 o 
   4  -4  12       13.41       12.78      0.93 o 
  -4  -3  12      140.66      153.34      1.87 o 
  -3  -3  12       14.87       15.75      1.08 o 
  -2  -3  12       19.65       19.12      0.75 o 
  -1  -3  12      527.67      473.85      3.29 o 
   0  -3  12        0.33        0.22      0.45 o 
   1  -3  12       18.44       16.61      0.60 o 
   2  -3  12        0.18        0.80      0.78 o 
   3  -3  12      129.42      122.40      1.51 o 
   4  -3  12        0.80        0.26      0.78 o 
  -4  -2  12        2.65        2.43      0.70 o 
  -3  -2  12        0.47        1.00      0.59 o 
  -2  -2  12        2.30        1.69      0.43 o 
  -1  -2  12        8.28        7.91      0.42 o 
   0  -2  12       16.51       16.31      0.47 o 
   1  -2  12       94.95       88.71      0.98 o 
   2  -2  12      130.13      128.91      1.38 o 
   3  -2  12      112.67      106.93      2.09 o 
   4  -2  12        0.35        0.56      0.62 o 
  -4  -1  12        1.68        2.17      0.65 o 
  -3  -1  12      198.71      196.34      1.68 o 
  -2  -1  12      345.54      367.49      2.00 o 
  -1  -1  12      173.19      171.01      1.07 o 
   0  -1  12       32.76       34.61      0.56 o 
   1  -1  12        6.07        6.62      0.38 o 
   2  -1  12      592.60      592.76      2.54 o 
   3  -1  12       16.69       18.20      0.80 o 
   4  -1  12        0.34        1.26      0.66 o 
   5  -1  12        6.36        7.29      0.79 o 
  -5   0  12        9.66        9.90      0.91 o 
  -4   0  12       35.06       38.79      1.92 o 
  -3   0  12        0.49        0.72      0.65 o 
  -2   0  12      668.52      675.66      2.84 o 
  -1   0  12       72.35       72.85      0.85 o 
   0   0  12       94.79       98.58      1.13 o 
   1   0  12      211.22      214.72      1.93 o 
   2   0  12      118.17      117.69      0.86 o 
   3   0  12       40.89       43.84      0.71 o 
   4   0  12       14.95       12.53      0.80 o 
   5   0  12      168.13      180.12      5.91 o 
  -5   1  12        0.31        0.63      1.20 o 
  -4   1  12       39.78       38.73      1.36 o 
  -3   1  12      872.11      865.03      3.85 o 
  -2   1  12       67.94       62.78      0.74 o 
  -1   1  12      176.36      194.90      0.97 o 
   0   1  12        0.20        0.62      0.50 o 
   1   1  12      517.19      502.20      4.41 o 
   2   1  12       71.09       68.63      0.98 o 
   3   1  12       25.85       24.03      0.60 o 
   4   1  12       76.50       73.00      1.40 o 
   5   1  12       85.19       98.19      3.05 o 
  -4   2  12       25.20       26.27      1.16 o 
  -3   2  12      118.00      114.75      1.03 o 
  -2   2  12      180.41      182.06      1.73 o 
  -1   2  12        2.82        2.93      0.33 o 
   0   2  12        2.40        2.83      0.38 o 
   1   2  12       53.81       51.88      0.89 o 
   2   2  12        3.63        2.63      0.53 o 
   3   2  12       99.36       95.02      1.89 o 
   4   2  12        5.48        5.21      0.67 o 
   5   2  12       96.97      106.33      5.64 o 
  -4   3  12       17.38       15.39      0.80 o 
  -3   3  12       18.39       20.64      0.73 o 
  -2   3  12      130.62      131.36      2.64 o 
  -1   3  12       85.41       86.00      1.58 o 
   0   3  12       38.74       35.35      1.06 o 
   1   3  12       39.75       39.13      1.25 o 
   2   3  12      281.75      282.92      2.71 o 
   3   3  12        0.79        0.46      0.44 o 
   4   3  12      167.75      156.52      1.54 o 
   5   3  12        0.62        0.61      0.70 o 
  -4   4  12       53.02       50.84      1.34 o 
  -3   4  12      352.77      355.67      2.33 o 
  -2   4  12      147.14      142.84      1.14 o 
  -1   4  12        0.89        0.88      0.44 o 
   0   4  12       25.68       25.86      0.73 o 
   1   4  12        5.56        5.26      0.63 o 
   2   4  12        0.76        0.69      0.63 o 
   3   4  12        3.38        3.06      0.51 o 
   4   4  12        0.00        0.79      0.64 o 
   5   4  12       18.78       23.00      0.87 o 
  -4   5  12       13.28       12.10      0.81 o 
  -3   5  12       19.97       19.19      0.81 o 
  -2   5  12       21.03       20.19      0.82 o 
  -1   5  12       16.18       16.27      0.66 o 
   0   5  12        5.26        3.82      0.48 o 
   1   5  12        0.67        0.73      0.60 o 
   2   5  12        0.02        0.00      0.65 o 
   3   5  12       11.55        9.63      0.60 o 
   4   5  12       18.87       18.08      0.84 o 
  -3   6  12       26.15       23.10      1.39 o 
  -2   6  12       20.21       18.79      0.84 o 
  -1   6  12       94.75       94.72      1.34 o 
   0   6  12      102.38       96.15      0.98 o 
   1   6  12        0.64        0.58      0.53 o 
   2   6  12        2.81        3.17      0.74 o 
   3   6  12       22.28       23.37      0.98 o 
   4   6  12        2.13        3.05      0.76 o 
  -2   7  12       14.86       12.69      0.89 o 
  -1   7  12        7.63        5.33      0.78 o 
   0   7  12       11.56       11.43      0.63 o 
   1   7  12        6.75        7.60      0.54 o 
   2   7  12        2.35        1.89      0.87 o 
   3   7  12       23.24       24.66      1.20 o 
  -1   8  12       81.34       85.56      1.43 o 
   0   8  12        9.68        8.70      0.82 o 
   1   8  12       28.92       23.97      0.77 o 
   2   8  12       21.93       21.98      1.02 o 
  -1  -6  13        2.50        2.52      0.67 o 
   0  -6  13        0.52        0.69      0.80 o 
   1  -6  13      142.57      165.06      2.23 o 
  -2  -5  13        0.84        0.78      0.72 o 
  -1  -5  13       66.50       70.46      1.07 o 
   0  -5  13        9.59        7.94      0.68 o 
   1  -5  13        0.92        3.02      0.81 o 
   2  -5  13       68.87       67.39      1.81 o 
  -3  -4  13       21.79       22.40      0.97 o 
  -2  -4  13       39.26       39.05      1.18 o 
  -1  -4  13       46.42       40.34      0.78 o 
   0  -4  13        6.37        1.64      0.58 o 
   1  -4  13       37.46       33.20      1.06 o 
   2  -4  13        1.72        1.81      0.72 o 
   3  -4  13       27.06       22.23      1.52 o 
  -4  -3  13        3.10        3.25      0.79 o 
  -3  -3  13        5.93        5.43      0.75 o 
  -2  -3  13        1.98        1.77      0.57 o 
  -1  -3  13      164.69      155.50      1.19 o 
   0  -3  13       48.15       43.39      0.79 o 
   1  -3  13       20.92       21.38      1.02 o 
   2  -3  13       16.26       16.53      0.86 o 
   3  -3  13       23.40       22.91      1.01 o 
   4  -3  13        1.63        1.96      0.64 o 
  -4  -2  13        3.03        3.65      0.71 o 
  -3  -2  13       12.53       13.09      0.68 o 
  -2  -2  13        4.80        4.14      0.46 o 
  -1  -2  13        2.16        1.65      0.47 o 
   0  -2  13       13.02       11.88      1.14 o 
   1  -2  13        8.82        8.87      0.55 o 
   2  -2  13       48.61       43.46      1.52 o 
   3  -2  13      559.63      553.43      7.53 o 
   4  -2  13        4.87        6.99      0.65 o 
  -4  -1  13       46.78       49.45      1.19 o 
  -3  -1  13      169.71      168.07      1.40 o 
  -2  -1  13        2.67        2.59      0.42 o 
  -1  -1  13      227.04      218.02      1.27 o 
   0  -1  13       28.89       25.04      0.57 o 
   1  -1  13      326.01      315.61      1.86 o 
   2  -1  13       11.76       10.52      0.69 o 
   3  -1  13      135.16      140.42      3.18 o 
   4  -1  13       59.96       67.41      2.29 o 
   5  -1  13       10.16       10.02      0.81 o 
  -4   0  13       24.68       23.56      1.50 o 
  -3   0  13       12.93       15.50      0.84 o 
  -2   0  13      478.77      475.61      5.50 o 
  -1   0  13       31.98       29.74      1.09 o 
   0   0  13      129.74      131.62      0.99 o 
   1   0  13      362.82      362.15      1.79 o 
   2   0  13      651.98      610.76      4.01 o 
   3   0  13       64.25       66.48      1.06 o 
   4   0  13       30.54       30.39      0.95 o 
   5   0  13       67.18       67.40      3.76 o 
  -4   1  13       61.28       59.92      2.00 o 
  -3   1  13       12.60       11.39      0.76 o 
  -2   1  13      460.95      457.68      6.12 o 
  -1   1  13      143.55      146.89      1.33 o 
   0   1  13       27.92       28.70      1.18 o 
   1   1  13      117.08      109.92      1.07 o 
   2   1  13        0.03        0.43      0.49 o 
   3   1  13        0.09        0.12      0.45 o 
   4   1  13       11.79        8.08      0.59 o 
   5   1  13       22.42       25.62      1.22 o 
  -4   2  13       21.93       23.33      0.86 o 
  -3   2  13       60.54       62.17      1.34 o 
  -2   2  13       16.04       16.21      0.57 o 
  -1   2  13        1.02        1.28      0.51 o 
   0   2  13       17.85       15.69      0.99 o 
   1   2  13      387.12      388.75      2.13 o 
   2   2  13        0.23        0.35      0.53 o 
   3   2  13      230.10      214.69      3.17 o 
   4   2  13       11.16        8.23      0.76 o 
   5   2  13       20.71       17.80      1.97 o 
  -4   3  13       15.22       14.72      0.83 o 
  -3   3  13       11.13       10.97      0.58 o 
  -2   3  13      217.16      212.62      1.80 o 
  -1   3  13      263.57      264.60      2.46 o 
   0   3  13      185.06      194.68      1.89 o 
   1   3  13      116.21      110.50      2.82 o 
   2   3  13       96.74       93.63      1.21 o 
   3   3  13        0.00        0.23      0.44 o 
   4   3  13       67.61       59.34      1.00 o 
   5   3  13        0.37        0.15      0.71 o 
  -4   4  13       13.88       12.55      0.85 o 
  -3   4  13       48.23       48.42      0.97 o 
  -2   4  13       52.47       49.63      1.20 o 
  -1   4  13        5.56        4.89      0.52 o 
   0   4  13      321.68      327.56      3.08 o 
   1   4  13        3.71        3.10      0.63 o 
   2   4  13        0.27        0.00      0.65 o 
   3   4  13       94.68       92.49      1.33 o 
   4   4  13       83.63       77.20      2.42 o 
  -3   5  13       20.54       19.01      1.30 o 
  -2   5  13      127.64      126.04      3.40 o 
  -1   5  13       38.01       40.50      0.77 o 
   0   5  13        0.52        0.85      0.51 o 
   1   5  13       26.33       26.21      1.04 o 
   2   5  13        5.53        6.29      0.74 o 
   3   5  13        5.34        5.38      0.78 o 
   4   5  13       12.45       13.03      0.75 o 
  -3   6  13       44.62       44.42      1.06 o 
  -2   6  13       13.14       12.55      0.84 o 
  -1   6  13       46.21       44.89      1.34 o 
   0   6  13       68.83       65.54      0.96 o 
   1   6  13       15.26       14.27      0.84 o 
   2   6  13       24.72       25.22      1.11 o 
   3   6  13        1.85        2.24      0.87 o 
   4   6  13        2.25        2.32      0.93 o 
  -2   7  13        0.01        0.33      0.78 o 
  -1   7  13        0.85        1.89      0.78 o 
   0   7  13       10.00       10.33      0.63 o 
   1   7  13        0.27        0.72      0.89 o 
   2   7  13      111.40      118.90      1.67 o 
   3   7  13       16.58       19.34      1.02 o 
  -1   8  13       70.10       74.41      1.36 o 
   0   8  13       10.71       10.21      0.82 o 
   1   8  13        8.27        8.56      0.87 o 
   2   8  13       50.23       60.80      1.32 o 
  -2  -5  14        2.24        1.83      0.68 o 
  -1  -5  14       14.10       16.66      1.06 o 
   0  -5  14        9.51       11.31      0.93 o 
   1  -5  14       36.19       44.73      1.70 o 
   2  -5  14       38.66       37.05      1.30 o 
  -3  -4  14        0.00        0.41      0.79 o 
  -2  -4  14       40.51       38.25      1.37 o 
  -1  -4  14        4.45        4.76      0.63 o 
   0  -4  14       55.16       50.65      0.92 o 
   1  -4  14        7.29        5.63      1.12 o 
   2  -4  14       25.08       24.90      0.97 o 
   3  -4  14        3.66        3.87      2.15 o 
  -3  -3  14       73.88       80.03      1.80 o 
  -2  -3  14        5.02        4.64      0.63 o 
  -1  -3  14      116.94      103.15      1.63 o 
   0  -3  14       45.73       55.50      2.12 o 
   1  -3  14        9.64       10.18      0.60 o 
   2  -3  14       57.67       56.69      1.24 o 
   3  -3  14       12.25       11.44      0.85 o 
  -4  -2  14       36.89       47.88      1.81 o 
  -3  -2  14       32.91       33.72      0.88 o 
  -2  -2  14        7.88        6.16      0.54 o 
  -1  -2  14       72.00       70.69      0.98 o 
   0  -2  14        7.28       12.49      0.63 o 
   1  -2  14        8.67        6.17      0.55 o 
   2  -2  14        2.86        2.12      1.07 o 
   3  -2  14       18.41       14.75      1.33 o 
   4  -2  14       30.44       30.15      0.85 o 
  -4  -1  14       47.37       54.03      1.06 o 
  -3  -1  14       45.93       43.45      1.09 o 
  -2  -1  14       51.97       58.12      0.83 o 
  -1  -1  14      282.76      233.62      1.37 o 
   0  -1  14       32.86       32.31      0.73 o 
   1  -1  14      423.61      402.25      3.05 o 
   2  -1  14       55.53       51.78      1.48 o 
   3  -1  14      118.89      117.53      2.11 o 
   4  -1  14       95.74       97.38      1.47 o 
  -4   0  14       43.42       45.25      1.17 o 
  -3   0  14        0.20        0.21      0.67 o 
  -2   0  14       12.29       14.40      0.94 o 
  -1   0  14      164.74      163.41      1.26 o 
   0   0  14        1.76        2.16      0.42 o 
   1   0  14      290.99      284.10      1.93 o 
   2   0  14        0.55        0.60      0.56 o 
   3   0  14        8.94        6.45      0.55 o 
   4   0  14       48.82       53.17      1.11 o 
  -4   1  14       11.22       10.03      0.88 o 
  -3   1  14       15.50       12.45      0.84 o 
  -2   1  14      175.41      181.63      2.21 o 
  -1   1  14      149.42      150.05      1.06 o 
   0   1  14        2.04        1.83      0.60 o 
   1   1  14       86.93       85.25      0.84 o 
   2   1  14      577.68      572.00      5.56 o 
   3   1  14        0.06        0.54      0.46 o 
   4   1  14        2.80        1.68      0.53 o 
   5   1  14        0.58        0.00      0.92 o 
  -4   2  14       13.36       14.29      0.90 o 
  -3   2  14       11.71       11.05      0.73 o 
  -2   2  14       88.43       89.25      1.05 o 
  -1   2  14        7.95        6.91      0.52 o 
   0   2  14       31.12       35.60      1.28 o 
   1   2  14       27.76       27.50      0.87 o 
   2   2  14      211.45      215.68      1.78 o 
   3   2  14       89.35       83.83      1.10 o 
   4   2  14       61.80       59.10      1.40 o 
   5   2  14      227.33      236.70      2.49 o 
  -4   3  14        0.47        1.45      0.71 o 
  -3   3  14      194.01      200.68      3.39 o 
  -2   3  14       12.58       12.58      0.85 o 
  -1   3  14      511.71      518.23      5.73 o 
   0   3  14       45.30       46.00      0.70 o 
   1   3  14      466.25      475.40      2.46 o 
   2   3  14       14.19       14.46      0.76 o 
   3   3  14       33.48       33.40      0.84 o 
   4   3  14       15.77       13.29      0.85 o 
  -4   4  14       62.53       62.56      1.13 o 
  -3   4  14       60.01       61.66      1.07 o 
  -2   4  14        1.78        0.97      0.58 o 
  -1   4  14        4.60        4.27      0.58 o 
   0   4  14        2.00        1.93      0.52 o 
   1   4  14        0.73        1.05      0.63 o 
   2   4  14        9.04        8.14      0.76 o 
   3   4  14      177.67      183.31      1.57 o 
   4   4  14        0.99        1.32      0.64 o 
  -3   5  14        4.49        4.05      0.80 o 
  -2   5  14      155.21      154.97      1.66 o 
  -1   5  14        5.81        5.34      0.59 o 
   0   5  14        1.19        0.82      0.62 o 
   1   5  14      102.29      105.14      1.39 o 
   2   5  14       22.98       21.65      0.89 o 
   3   5  14        8.56       10.64      0.89 o 
   4   5  14       25.82       23.43      0.96 o 
  -3   6  14       59.10       61.57      1.32 o 
  -2   6  14       27.53       29.23      1.13 o 
  -1   6  14        2.23        2.40      0.55 o 
   0   6  14       13.60       13.12      0.70 o 
   1   6  14       22.40       23.63      1.06 o 
   2   6  14       33.91       35.39      1.04 o 
   3   6  14        5.68        4.75      1.12 o 
  -2   7  14       29.67       28.07      1.08 o 
  -1   7  14       10.39       10.71      0.89 o 
   0   7  14       71.27       73.00      1.02 o 
   1   7  14       13.80       13.08      1.03 o 
   2   7  14       13.35       14.23      0.97 o 
   3   7  14        0.20        0.35      0.87 o 
   0   8  14        1.81        1.70      0.80 o 
   1   8  14       12.05       11.99      1.06 o 
  -1  -5  15        3.97        3.10      0.81 o 
   0  -5  15       18.78       19.87      1.69 o 
   1  -5  15       24.04       27.60      1.18 o 
  -2  -4  15       21.33       19.66      1.01 o 
  -1  -4  15       31.78       34.63      0.87 o 
   0  -4  15       75.20       69.18      1.06 o 
   1  -4  15       34.10       42.53      1.24 o 
   2  -4  15       14.67       12.91      0.95 o 
  -3  -3  15       77.85       87.17      1.61 o 
  -2  -3  15        6.08        7.09      0.79 o 
  -1  -3  15        8.13        6.67      0.67 o 
   0  -3  15       13.56        9.49      0.64 o 
   1  -3  15        0.54        2.11      0.55 o 
   2  -3  15       32.24       27.63      1.58 o 
   3  -3  15        3.62        4.35      0.74 o 
  -3  -2  15        6.05        5.58      0.79 o 
  -2  -2  15        8.62        8.80      0.68 o 
  -1  -2  15       11.60        8.94      0.67 o 
   0  -2  15      251.83      194.73      1.44 o 
   1  -2  15       13.91       13.60      0.65 o 
   2  -2  15       14.66       11.35      1.33 o 
   3  -2  15       17.96       18.81      0.86 o 
   4  -2  15        6.64        6.19      0.70 o 
  -4  -1  15        5.37        7.56      0.77 o 
  -3  -1  15       22.82       20.97      0.92 o 
  -2  -1  15        3.35        5.72      0.60 o 
  -1  -1  15       20.68       26.20      0.81 o 
   0  -1  15       13.19       15.05      0.88 o 
   1  -1  15       71.41       70.37      0.88 o 
   2  -1  15       61.69       63.17      2.51 o 
   3  -1  15       50.52       56.22      1.26 o 
   4  -1  15       25.57       21.64      1.17 o 
  -4   0  15        2.30        1.98      0.84 o 
  -3   0  15        0.07        0.61      0.86 o 
  -2   0  15       49.52       43.75      0.94 o 
  -1   0  15      113.73      112.89      1.11 o 
   0   0  15       21.87       20.04      0.58 o 
   1   0  15        3.21        3.73      0.45 o 
   2   0  15       43.30       42.37      0.98 o 
   3   0  15      177.60      168.69      1.66 o 
   4   0  15       69.86       75.27      1.34 o 
  -4   1  15        7.83        9.06      0.88 o 
  -3   1  15        2.44        1.18      0.89 o 
  -2   1  15        4.53        4.38      0.99 o 
  -1   1  15      479.66      472.48      4.10 o 
   0   1  15       38.64       34.58      0.73 o 
   1   1  15      239.24      236.83      2.55 o 
   2   1  15       12.19       10.73      0.66 o 
   3   1  15       50.44       58.66      0.98 o 
   4   1  15        1.78        2.25      0.55 o 
  -4   2  15        9.78       12.74      0.90 o 
  -3   2  15        2.19        2.27      0.57 o 
  -2   2  15      571.67      580.12      4.62 o 
  -1   2  15        6.34        6.46      0.55 o 
   0   2  15      258.66      261.32      1.91 o 
   1   2  15        1.56        1.43      0.63 o 
   2   2  15      170.07      158.40      1.60 o 
   3   2  15        0.02        0.00      0.64 o 
   4   2  15       15.84       16.73      0.82 o 
  -3   3  15      273.73      285.36      2.64 o 
  -2   3  15       64.76       66.62      0.99 o 
  -1   3  15      359.90      357.85      1.92 o 
   0   3  15        2.09        2.11      0.65 o 
   1   3  15       11.94       12.10      0.87 o 
   2   3  15       62.30       59.73      1.15 o 
   3   3  15       88.12       89.54      1.20 o 
   4   3  15       37.72       36.96      2.78 o 
  -3   4  15        2.51        2.19      0.89 o 
  -2   4  15        1.89        2.30      0.63 o 
  -1   4  15       35.69       34.85      0.82 o 
   0   4  15        0.02        0.15      0.55 o 
   1   4  15       21.47       22.17      0.84 o 
   2   4  15        3.69        2.76      0.74 o 
   3   4  15      173.20      174.76      2.48 o 
   4   4  15        8.47        9.57      2.15 o 
  -3   5  15       20.39       18.12      1.23 o 
  -2   5  15       97.21      100.60      4.39 o 
  -1   5  15        2.67        3.27      0.62 o 
   0   5  15       37.44       37.27      1.06 o 
   1   5  15      112.95      116.00      1.65 o 
   2   5  15        8.52        7.93      0.87 o 
   3   5  15        0.36        0.54      0.78 o 
   4   5  15      101.72       98.94      1.84 o 
  -2   6  15        7.12        6.70      0.84 o 
  -1   6  15       41.80       41.36      0.96 o 
   0   6  15       89.84       83.75      1.16 o 
   1   6  15        4.39        2.87      0.90 o 
   2   6  15        1.91        1.88      0.84 o 
   3   6  15        1.61        1.92      0.89 o 
  -1   7  15        5.23        4.96      0.82 o 
   0   7  15       92.33       95.15      2.66 o 
   1   7  15       66.92       72.48      1.52 o 
   2   7  15        0.26        0.00      0.87 o 
  -2  -4  16      113.19      153.37      1.82 o 
  -1  -4  16       15.15       16.76      0.99 o 
   0  -4  16       55.76       57.73      1.92 o 
   1  -4  16       10.82       14.24      0.95 o 
   2  -4  16       38.28       43.40      1.90 o 
  -2  -3  16        0.74        1.21      0.78 o 
  -1  -3  16       15.27       14.30      0.81 o 
   0  -3  16        4.42        7.13      0.67 o 
   1  -3  16       28.21       43.58      1.54 o 
   2  -3  16        8.58        8.95      1.33 o 
   3  -3  16        6.23        4.86      1.33 o 
  -3  -2  16        0.08        0.00      0.94 o 
  -2  -2  16       15.25       16.76      1.25 o 
  -1  -2  16        0.63        0.73      0.62 o 
   0  -2  16       80.60       73.17      1.84 o 
   1  -2  16        1.75        1.40      0.55 o 
   2  -2  16       16.02       14.78      1.39 o 
   3  -2  16       21.79       22.42      1.40 o 
  -3  -1  16        1.02        0.69      0.75 o 
  -2  -1  16        1.90        0.54      0.62 o 
  -1  -1  16        8.35       13.27      0.70 o 
   0  -1  16        9.01        4.07      0.57 o 
   1  -1  16       10.29       11.20      0.85 o 
   2  -1  16        9.31        7.82      1.17 o 
   3  -1  16       62.19       66.46      4.03 o 
   4  -1  16       58.23       53.16      1.66 o 
  -3   0  16        3.18        4.12      0.78 o 
  -2   0  16      109.43      108.40      1.34 o 
  -1   0  16       17.50       17.07      0.63 o 
   0   0  16        0.01        0.00      0.47 o 
   1   0  16       29.80       28.48      0.85 o 
   2   0  16      197.41      191.95      3.35 o 
   3   0  16       29.98       30.85      0.98 o 
   4   0  16       51.15       53.47      1.72 o 
  -3   1  16        3.29        2.31      0.99 o 
  -2   1  16        7.45        9.79      0.99 o 
  -1   1  16      224.71      206.41      3.67 o 
   0   1  16        9.64        9.42      0.57 o 
   1   1  16      118.28      114.94      1.28 o 
   2   1  16       21.38       19.82      0.77 o 
   3   1  16      130.31      133.49      1.96 o 
   4   1  16        1.40        1.59      0.80 o 
  -3   2  16        6.68        7.57      1.03 o 
  -2   2  16       14.79       16.05      0.68 o 
  -1   2  16       21.47       21.41      0.91 o 
   0   2  16      232.61      232.35      1.80 o 
   1   2  16       13.12       12.77      1.28 o 
   2   2  16      233.64      232.15      1.75 o 
   3   2  16        3.35        2.34      0.70 o 
   4   2  16        0.02        0.00      0.92 o 
  -3   3  16      135.69      144.35      2.64 o 
  -2   3  16       11.64       11.91      0.68 o 
  -1   3  16      139.76      147.63      1.94 o 
   0   3  16       10.27        8.38      0.86 o 
   1   3  16        4.50        4.81      0.74 o 
   2   3  16      237.42      241.97      2.28 o 
   3   3  16       17.71       16.60      0.82 o 
   4   3  16       73.11       74.55      3.23 o 
  -3   4  16        8.49       10.02      1.61 o 
  -2   4  16       16.68       16.41      0.82 o 
  -1   4  16       62.93       61.32      0.99 o 
   0   4  16      126.54      131.17      1.32 o 
   1   4  16      161.54      171.42      1.79 o 
   2   4  16        3.36        2.64      0.78 o 
   3   4  16       31.52       29.48      1.02 o 
   4   4  16        0.15        0.61      1.06 o 
  -2   5  16        1.07        1.20      0.64 o 
  -1   5  16        6.50        5.71      0.71 o 
   0   5  16        8.88        9.33      1.10 o 
   1   5  16      672.96      700.71      3.30 o 
   2   5  16       19.93       19.19      1.31 o 
   3   5  16        4.55        4.43      0.92 o 
  -2   6  16        2.55        2.38      1.34 o 
  -1   6  16       15.67       15.00      0.82 o 
   0   6  16       42.04       40.18      0.93 o 
   1   6  16       45.51       45.91      3.31 o 
   2   6  16       42.88       45.31      1.22 o 
   3   6  16        1.08        1.13      0.89 o 
  -1   7  16       55.44       58.26      1.52 o 
   0   7  16       54.92       57.64      1.21 o 
   1   7  16      110.91      123.75      2.60 o 
   2   7  16        7.89        8.19      1.09 o 
   0  -4  17       32.09       33.68      1.42 o 
   1  -4  17        8.38       12.29      1.04 o 
  -2  -3  17        5.14        6.43      0.90 o 
  -1  -3  17       65.12       68.09      1.53 o 
   0  -3  17        1.95        3.17      0.68 o 
   1  -3  17        2.26        3.54      0.66 o 
   2  -3  17        0.46        1.72      1.25 o 
  -2  -2  17        5.57        6.07      0.94 o 
  -1  -2  17        2.07        2.45      0.68 o 
   0  -2  17        0.23        0.68      0.63 o 
   1  -2  17        2.27        6.21      0.84 o 
   2  -2  17       24.62       25.76      2.69 o 
   3  -2  17       22.07       22.35      1.63 o 
  -3  -1  17       16.19       15.45      1.07 o 
  -2  -1  17       14.16       11.92      0.86 o 
  -1  -1  17        7.47        9.73      0.91 o 
   0  -1  17        8.36       11.48      0.88 o 
   1  -1  17       92.76      106.64      1.19 o 
   2  -1  17        0.10        0.46      0.72 o 
   3  -1  17       13.14       15.21      1.45 o 
  -3   0  17        0.65        1.11      0.78 o 
  -2   0  17       73.32       77.59      1.52 o 
  -1   0  17        0.52        0.91      0.59 o 
   0   0  17      142.28      113.31      1.10 o 
   1   0  17       18.31       20.94      1.06 o 
   2   0  17      131.22      129.05      1.82 o 
   3   0  17        6.97        7.56      0.84 o 
  -3   1  17        0.01        1.23      0.99 o 
  -2   1  17        0.46        0.82      1.08 o 
  -1   1  17       10.44       10.24      1.61 o 
   0   1  17        0.87        1.58      0.56 o 
   1   1  17        0.23        0.68      0.64 o 
   2   1  17       23.84       24.84      1.24 o 
   3   1  17        2.27        2.49      0.80 o 
   4   1  17        0.39        0.00      1.16 o 
  -3   2  17       29.34       33.53      1.43 o 
  -2   2  17        1.65        2.01      0.66 o 
  -1   2  17       16.84       18.84      0.85 o 
   0   2  17      157.09      158.63      1.87 o 
   1   2  17        5.12        3.92      0.76 o 
   2   2  17       86.34       85.02      1.20 o 
   3   2  17      105.09      105.08      1.53 o 
   4   2  17        4.79        4.51      0.94 o 
  -3   3  17       50.77       58.44      1.11 o 
  -2   3  17       16.21       17.10      0.75 o 
  -1   3  17       44.17       49.30      0.97 o 
   0   3  17       42.96       36.25      1.16 o 
   1   3  17       25.77       24.15      1.19 o 
   2   3  17      180.27      179.89      1.68 o 
   3   3  17        9.86       10.74      0.79 o 
   4   3  17       42.69       46.06      3.85 o 
  -2   4  17      224.70      249.00      2.51 o 
  -1   4  17        5.62        4.61      0.63 o 
   0   4  17      255.21      255.44      5.55 o 
   1   4  17       11.59       11.48      0.84 o 
   2   4  17      317.04      319.10      2.63 o 
   3   4  17        2.61        2.42      0.75 o 
  -2   5  17        1.95        1.49      0.71 o 
  -1   5  17        1.43        1.89      0.70 o 
   0   5  17        6.48        6.25      0.74 o 
   1   5  17       10.88        9.56      1.03 o 
   2   5  17       36.87       36.46      1.46 o 
   3   5  17        9.00        9.27      1.00 o 
  -1   6  17        7.69        6.77      0.75 o 
   0   6  17        1.43        0.96      0.70 o 
   1   6  17       77.38       80.31      1.65 o 
   2   6  17      117.25      127.96      1.73 o 
   0   7  17        0.02        0.10      0.70 o 
   1   7  17       78.35       89.38      3.76 o 
  -1  -3  18       35.24       36.85      1.09 o 
   0  -3  18        0.89        1.26      0.80 o 
   1  -3  18        3.09        5.05      0.70 o 
  -2  -2  18       56.50       72.14      1.52 o 
  -1  -2  18        0.27        0.34      0.68 o 
   0  -2  18       16.72       17.91      0.79 o 
   1  -2  18       66.91       81.65      1.45 o 
   2  -2  18        1.35        0.62      1.20 o 
  -2  -1  18        1.88        0.99      0.79 o 
  -1  -1  18        0.27        0.39      0.65 o 
   0  -1  18        5.05        5.95      0.67 o 
   1  -1  18       18.29       10.25      0.70 o 
   2  -1  18        7.01        9.49      0.97 o 
   3  -1  18        1.55        2.53      1.34 o 
  -2   0  18       23.81       27.58      1.32 o 
  -1   0  18        0.28        0.00      0.62 o 
   0   0  18       13.11       13.96      0.73 o 
   1   0  18        0.06        0.70      0.80 o 
   2   0  18       49.29       51.68      1.88 o 
   3   0  18       31.60       34.66      1.10 o 
  -3   1  18        0.23        0.54      1.07 o 
  -2   1  18        1.73        2.95      1.16 o 
  -1   1  18        7.14        5.73      0.71 o 
   0   1  18       11.64       10.23      0.61 o 
   1   1  18       10.15       10.57      0.74 o 
   2   1  18        5.87        6.37      0.89 o 
   3   1  18        6.01        4.86      0.89 o 
  -2   2  18        1.75        1.14      1.03 o 
  -1   2  18        2.84        1.92      0.94 o 
   0   2  18       94.86       92.47      1.39 o 
   1   2  18        2.56        2.72      0.69 o 
   2   2  18       45.69       43.79      1.40 o 
   3   2  18       84.46       83.48      2.30 o 
  -2   3  18        2.97        3.52      0.66 o 
  -1   3  18      497.88      520.33      2.55 o 
   0   3  18       15.87       14.51      1.34 o 
   1   3  18       25.75       23.62      1.00 o 
   2   3  18        5.41        5.37      0.78 o 
   3   3  18       62.95       61.20      1.19 o 
  -2   4  18      153.29      170.00      1.58 o 
  -1   4  18        0.00        0.34      0.68 o 
   0   4  18      120.67      120.55      1.82 o 
   1   4  18        9.38       10.08      0.94 o 
   2   4  18       34.79       32.09      1.13 o 
   3   4  18        2.73        3.19      0.78 o 
  -1   5  18        0.54        0.72      0.69 o 
   0   5  18       48.20       50.32      1.49 o 
   1   5  18        4.10        3.70      1.03 o 
   2   5  18       70.33       69.45      2.26 o 
   0   6  18       12.49       12.07      1.04 o 
   1   6  18       21.97       20.29      1.19 o 
  -1  -2  19        5.35        5.73      0.77 o 
   0  -2  19       17.41       18.09      0.85 o 
   1  -2  19       14.69       19.27      0.81 o 
  -1  -1  19        1.08        1.29      0.78 o 
   0  -1  19       28.72       29.82      0.97 o 
   1  -1  19        6.68        7.27      0.95 o 
   2  -1  19        8.68       10.19      0.95 o 
  -2   0  19        0.46        0.00      0.81 o 
  -1   0  19        1.27        2.78      0.78 o 
   0   0  19       81.82       91.71      1.18 o 
   1   0  19        0.72        0.13      0.78 o 
   2   0  19       12.32       11.19      0.95 o 
  -2   1  19       14.50       19.31      0.90 o 
  -1   1  19        1.75        1.98      0.71 o 
   0   1  19        0.02        0.43      0.56 o 
   1   1  19        4.16        4.43      0.87 o 
   2   1  19       10.60        9.29      0.93 o 
   3   1  19       19.77       18.59      0.96 o 
  -2   2  19        6.63        4.87      0.99 o 
  -1   2  19       40.98       37.65      1.34 o 
   0   2  19       81.36       76.30      1.51 o 
   1   2  19        0.00        0.16      0.73 o 
   2   2  19        0.70        0.63      0.69 o 
   3   2  19        0.05        1.04      0.76 o 
  -2   3  19        4.55        5.11      0.75 o 
  -1   3  19        0.01        0.71      0.99 o 
   0   3  19        4.12        4.34      0.99 o 
   1   3  19       12.32       11.58      0.95 o 
   2   3  19        0.74        0.68      0.73 o 
   3   3  19       47.42       49.85      1.14 o 
  -1   4  19        0.55        1.02      0.74 o 
   0   4  19       30.51       33.22      1.33 o 
   1   4  19       43.01       45.10      1.46 o 
   2   4  19        0.38        0.77      0.87 o 
  -1   5  19        0.10        0.05      0.75 o 
   0   5  19       20.43       19.62      1.19 o 
   1   5  19       60.01       63.12      3.23 o 
   2   5  19       84.46       90.61      1.63 o 
   0  -1  20       71.17       77.95      1.86 o 
   1  -1  20       15.72       18.64      1.22 o 
  -1   0  20        8.11       11.25      0.90 o 
   0   0  20       58.44       57.00      1.05 o 
   1   0  20       34.05       42.78      1.36 o 
   2   0  20        2.42        3.48      0.93 o 
  -1   1  20        2.19        2.39      0.72 o 
   0   1  20        3.73        3.99      0.73 o 
   1   1  20        3.14        5.42      0.89 o 
   2   1  20        2.28        3.01      0.91 o 
  -1   2  20       16.33       14.05      1.16 o 
   0   2  20        3.85        1.99      0.71 o 
   1   2  20        0.38        0.26      0.74 o 
   2   2  20        6.39        8.32      0.86 o 
  -1   3  20        3.88        4.17      1.12 o 
   0   3  20        3.70        4.05      0.99 o 
   1   3  20       28.04       28.40      1.08 o 
   2   3  20        0.42        0.76      0.75 o 
   0   4  20        0.23        0.04      1.03 o 
   1   4  20       11.18       10.57      1.12 o 
   0   1  21        7.95        9.84      0.85 o 
   1   1  21        2.73        2.69      1.01 o 
   0   2  21        0.50        0.18      0.66 o 
   1   2  21        9.81       11.06      0.86 o 
                                                 
